# Supplementary material for: Signaling network analysis reveals fostamatinib as a potential drug to control platelet hyperactivation during SARS-CoV-2 infection
Source: Front Immunol. 2023 Dec 21;14:1285345. doi: 10.3389/fimmu.2023.1285345 (PMC10768010; doi:10.3389/fimmu.2023.1285345)
Supplement: Supplementary file 1 [file Table_1.xlsx]

## Sheet: S1
Gene	log2FoldChange	padj
ISG15	3.28729	1.30838e-06
AGRN	2.4656	0.000733463
ACAP3	0.942237	0.0347156
CPTP	0.909363	0.0103398
AURKAIP1	1.64941	8.69214e-06
MRPL20	1.21195	0.00724301
SSU72	0.923471	0.0299844
MIB2	1.03255	0.00650299
CDK11A	1.45286	0.00426455
FAAP20	1.34096	0.00155007
RER1	0.892967	0.000276503
PEX10	1.11388	0.00121921
TNFRSF14	0.750098	0.00716534
SMIM1	2.69178	1.86989e-08
LRRC47	0.826256	0.022025
C1orf174	0.783459	0.00590886
ACOT7	0.943031	0.0250784
ZBTB48	1.83336	0.0152354
PHF13	1.39207	0.00106723
THAP3	1.98433	0.00247793
CAMTA1	-0.909689	0.00986124
RERE	1.58301	0.00723009
SLC25A33	2.33892	0.0101232
CTNNBIP1	-0.838191	0.035221
RBP7	-1.97952	0.0112913
CASZ1	2.26597	0.00362041
SRM	2.12304	7.52272e-05
NPPA	-1.22022	0.0394957
MIIP	2.27752	1.62678e-05
PRDM2	1.00047	0.0488318
KAZN	1.52194	0.00445081
FHAD1	2.00051	0.0394088
PLEKHM2	0.885873	0.00272311
ZBTB17	0.918023	0.0140718
CLCNKB	1.98723	0.0287765
SPATA21	0.601917	0.0441635
UBR4	0.586464	0.0390048
SLC66A1	1.02737	0.0309558
PITHD1	1.59325	2.97552e-05
LYPLA2	1.15308	9.31654e-05
RCAN3	-1.7657	8.9529e-06
CLIC4	-1.22508	0.00182576
RSRP1	-1.00085	0.0270053
TMEM50A	-1.14889	0.00104056
RHCE	-0.944671	0.00783633
MACO1	1.64487	0.00298367
AUNIP	-0.780225	0.0418092
NUDC	1.15703	0.00551519
IFI6	5.64598	5.2089e-19
THEMIS2	1.5888	0.00684541
RPA2	1.44996	0.00854998
GMEB1	1.29792	0.044655
TMEM200B	1.36314	0.0086289
SRSF4	1.09053	0.0120228
TXLNA	1.46	0.00117732
CCDC28B	0.833138	0.0306302
FAM229A	1.54534	0.0100649
RBBP4	0.715179	0.0129991
SYNC	0.686982	0.0329926
YARS1	1.03898	0.00392305
PHC2	0.704673	0.0100897
GJB4	-1.88232	0.0213087
ZMYM6	-0.852932	0.0315036
SFPQ	1.03583	0.00729045
NCDN	1.84973	0.023091
PSMB2	1.2676	0.000305766
MAP7D1	1.27449	0.00122771
EVA1B	1.367	0.0182718
LSM10	1.40086	0.0029554
YRDC	1.99546	0.00878302
UTP11	1.39455	0.0277831
MYCBP	-1.20722	0.000705588
NDUFS5	1.13039	0.0013291
BMP8B	-1.22398	0.00899143
NFYC	0.792385	0.00186119
KCNQ4	-1.83384	0.012735
RIMKLA	-1.56291	0.000541676
ZMYND12	-1.52963	0.000170677
PPCS	-0.697441	0.0261483
YBX1	-1.458	2.64577e-06
P3H1	1.57133	5.53982e-06
SLC2A1	1.93198	0.0318542
MPL	-0.774202	0.0465235
ELOVL1	1.079	0.0235015
MED8	0.714787	0.0266545
HYI	0.773986	0.0457062
PTPRF	-1.4321	5.00553e-05
ATP6V0B	0.975322	0.00488137
CCDC24	2.11644	0.0155648
TOE1	1.23896	0.0416183
P3R3URF-PIK3R3	2.0137	0.0120556
PIK3R3	1.88255	0.0167985
LRRC41	0.698697	0.0200276
EFCAB14	-0.934848	0.00975887
CMPK1	-1.06084	0.0003248
RNF11	-2.32649	6.8744e-09
SCP2	-1.8952	8.12977e-05
YIPF1	1.0187	0.0266874
TMEM59	0.908553	0.000193356
MRPL37	2.04237	1.4904e-06
SSBP3	1.13922	0.00981448
USP24	1.3505	0.00344626
C1orf87	-2.91636	0.00123033
DOCK7	1.61382	0.00516976
ATG4C	-1.5172	0.00259535
ITGB3BP	-2.60505	3.82046e-06
PGM1	-2.10721	4.9779e-05
RAVER2	1.89955	3.86669e-05
DNAJC6	-1.43133	0.012292
LEPR	-2.70026	2.25669e-09
LEPROT	-1.33101	4.68072e-05
GADD45A	-1.16198	0.00104392
WLS	-2.5188	6.15572e-06
FPGT	-1.16275	0.0063172
ACADM	-1.97692	1.82917e-06
RABGGTB	1.26208	0.0175581
FUBP1	-0.697949	0.0440189
IFI44L	1.77346	0.026153
IFI44	2.22067	9.3375e-06
TTLL7	0.737864	0.0479378
C1orf52	-0.754262	0.0352542
DDAH1	-1.54359	0.00752422
COL24A1	-1.01021	0.0403762
LMO4	2.90451	6.3121e-08
RBMXL1	-2.20214	3.27599e-06
LRRC8B	-0.914119	0.00610024
LRRC8D	-0.666383	0.012583
DR1	-0.964581	2.98372e-05
FNBP1L	-0.634843	0.0283832
ARHGAP29	-1.97352	0.0339929
DPYD	-2.1301	8.86303e-10
FRRS1	1.74162	0.0309028
AGL	1.87476	0.0119306
SASS6	0.843801	0.0138292
GPR88	-2.07097	5.70996e-06
SARS1	0.86056	0.00459543
PSRC1	-2.12697	2.966e-06
PSMA5	1.82186	1.57109e-05
GSTM1	1.43327	0.0244736
AHCYL1	0.702157	0.0148197
RBM15	1.62307	0.00655765
KCNA2	-1.35777	0.0325702
KCNA3	-0.750502	0.0498389
DDX20	1.53689	0.0282597
KCND3	-1.61156	0.00209787
CAPZA1	1.0333	0.00354928
MOV10	1.75184	5.04383e-06
RHOC	1.53389	2.90341e-05
HIPK1	-1.0493	0.000636766
NRAS	-0.701424	0.0253093
ATP1A1	0.846895	0.0399669
CD58	1.31437	0.0249356
SEC22B	-0.93258	0.00846693
NBPF15	1.36106	0.0475265
NBPF20	2.20018	0.000622632
RNF115	-0.833245	0.0101888
POLR3C	-1.51396	0.000115304
ANKRD34A	-1.21793	0.0188335
NBPF10	1.74437	6.13247e-06
NOTCH2NLA	1.46008	0.000949733
FMO5	-0.913457	0.0183272
NBPF14	1.6923	2.90898e-05
NOTCH2NLB	1.55078	0.00062668
NUDT4B	1.54447	0.00050003
NBPF9	1.0884	0.0133966
NOTCH2NLC	1.67289	0.000142662
NBPF19	1.37577	0.000180054
H2BC18	-1.59722	0.00076074
H2AC18	1.06165	0.0359129
H2AC19	1.06602	0.0352756
BOLA1	1.61961	0.00601929
ANP32E	-1.79179	0.0014891
MRPS21	0.990291	0.0401451
CTSK	1.91126	0.00883972
SETDB1	0.845175	0.0149937
PRUNE1	-0.651564	0.0273033
BNIPL	2.27892	9.42331e-05
C1orf56	1.9111	9.6884e-06
CDC42SE1	0.799924	0.0287765
GABPB2	1.04956	0.0302023
VPS72	1.12724	0.000799872
PSMD4	1.32133	0.000316242
PSMB4	0.701376	0.0353672
SNX27	2.70467	1.40388e-06
CELF3	2.31107	0.000364366
MRPL9	1.52512	0.00753755
S100A10	2.49983	8.27254e-05
CHTOP	0.723339	0.0310599
GATAD2B	1.07227	0.00973278
CRTC2	1.13234	0.00207212
JTB	0.812966	0.025608
C1orf43	0.733343	0.0145114
IL6R	-1.30931	0.00170056
CHRNB2	2.11289	3.76372e-06
ADAR	1.55435	0.000330404
PYGO2	0.756145	0.0385848
LOC101928120	2.23886	2.3447e-08
SHC1	1.23311	0.000402184
CKS1B	1.21126	0.0402972
FLAD1	1.79617	4.2868e-05
EFNA1	2.00754	0.0391832
DPM3	1.35484	0.0046611
KRTCAP2	0.94744	0.0432689
THBS3	1.94784	0.00161122
SCAMP3	1.8241	6.14213e-05
CLK2	1.5751	0.0361954
FDPS	0.624898	0.0224594
DAP3	-0.702874	0.036581
RIT1	-0.854819	2.71325e-05
UBQLN4	1.00751	0.0133199
LAMTOR2	0.886358	0.0194198
PMF1-BGLAP	1.66386	0.000539198
PMF1	1.64685	6.34143e-05
BGLAP	1.88879	0.0397787
MEF2D	0.736995	0.0309933
NAXE	1.65514	0.0213509
NES	-1.60337	0.042516
RRNAD1	1.32567	0.00667857
PRCC	0.628588	0.0304932
SH2D2A	1.4467	0.00468534
NTRK1	2.20087	0.0013066
LRRC71	1.5196	0.0287809
KIRREL1	-2.06513	0.023771
CD1D	-1.80261	0.0270593
CD1C	-1.97912	0.0185707
FCER1A	-2.89362	0.000282889
DUSP23	1.46508	0.0100001
DCAF8	0.661026	0.00848575
CD84	-1.86882	0.000111638
PFDN2	2.81976	9.51853e-07
UFC1	1.26994	0.000257678
B4GALT3	1.44586	0.00361076
MPZ	-1.62013	0.000595989
PBX1	-1.34354	0.000166212
GPA33	-1.2175	0.0447927
ATP1B1	1.81876	0.0012133
KIFAP3	1.68466	2.09743e-05
VAMP4	0.963191	0.00292532
DNM3	-0.922322	7.5638e-05
TNFSF4	-1.32031	4.55305e-06
TEX50	3.50533	5.00553e-05
ANKRD45	4.14975	6.8744e-09
RABGAP1L	-1.61327	4.54418e-10
COP1	0.743645	0.048788
QSOX1	1.2259	0.00459225
GLUL	-0.761832	0.0118474
DHX9	1.15991	0.0160456
LAMC1	1.44098	4.77605e-05
ARPC5	-0.773378	0.00595306
IVNS1ABP	-1.03529	2.4027e-05
RGS18	-2.23951	5.03914e-14
NEK7	-0.957432	0.00830376
SHISA4	2.15219	0.00125289
ADIPOR1	-0.740869	0.0081488
MDM4	1.24726	0.010438
DSTYK	-1.25631	0.00424219
SRGAP2	0.784121	0.0343835
DYRK3	2.24312	6.43847e-05
MAPKAPK2	0.725456	0.0225192
C1orf116	-1.49157	0.000138488
YOD1	1.36385	0.0162515
PLXNA2	-1.47521	0.00281496
TATDN3	2.64143	1.7832e-06
TGFB2	-1.59312	0.00199331
LYPLAL1	-0.983361	0.0106176
C1orf115	-1.33262	0.0470354
HLX	1.82963	0.0122491
AIDA	-0.784635	0.00112631
FAM177B	1.93036	0.00760765
TLR5	-2.23607	6.9209e-06
CNIH4	1.98536	0.00154438
CNIH3	-1.12747	0.0283832
ENAH	-2.15676	0.00174838
SRP9	-1.18874	2.51792e-05
LEFTY1	-1.09894	0.00519315
H3-3A	-0.863007	0.000706912
PSEN2	1.20522	0.0268753
WNT9A	-3.77537	2.24447e-06
C1orf35	1.1769	0.0337548
MRPL55	1.08861	0.0173933
GUK1	1.00742	0.0212598
IBA57	2.00909	0.00197897
H2AW	3.2223	5.68867e-06
RNF187	1.96456	1.14401e-05
RHOU	-1.67931	0.000397377
RAB4A	-1.19984	0.000104366
CCSAP	-0.804866	0.0413208
C1orf131	1.58467	0.024879
TOMM20	-0.804982	0.00836308
LYST	-0.601814	0.0251447
NID1	0.99667	0.0350435
ERO1B	-1.06429	0.0428214
COX20	-1.11904	2.65132e-06
EFCAB2	-0.90335	0.0199257
SMYD3	-1.56603	1.83144e-06
CNST	-0.703371	0.028787
AHCTF1	-1.17743	0.00147776
ZNF496	2.40637	4.95617e-08
GCSAML	-1.64993	0.000396992
OR2W3	-0.898049	0.0149521
OR2T8	-1.60703	0.0348403
ZNF692	1.44746	0.0261483
CMPK2	4.73936	4.51949e-15
RSAD2	4.43112	4.22265e-12
RNF144A	2.9584	2.71813e-06
ID2	1.65513	0.00218943
ASAP2	-0.646071	0.00834344
GRHL1	-2.11987	8.56016e-06
ATP6V1C2	1.33695	0.0266976
ROCK2	-0.697467	0.0457449
LPIN1	2.67368	2.07921e-06
NBAS	0.928328	0.0492912
TP53I3	1.90205	3.47363e-06
PTRHD1	-0.935753	0.0235302
RAB10	-0.819646	0.0272955
HADHA	1.01136	0.00253379
MAPRE3	2.35278	0.000811363
TMEM214	1.02538	0.000843307
OST4	-0.916488	0.0118524
KHK	2.03538	0.0039949
CGREF1	1.9751	0.0261274
SNX17	0.791594	0.00880301
NRBP1	0.964435	0.00131899
FNDC4	2.55681	0.000674765
GCKR	2.7457	1.84259e-05
BABAM2	0.742941	0.0314731
YPEL5	-1.28366	5.56262e-06
YIPF4	1.74489	9.2698e-05
TTC27	-1.67115	0.00440571
GPATCH11	-2.01832	0.00668075
EIF2AK2	2.09602	0.000988561
CEBPZ	1.50691	0.0468828
RMDN2	-1.27869	0.0267165
SRSF7	2.41979	6.02616e-05
MORN2	1.49678	0.0401211
PREPL	-0.69418	0.0363913
EPAS1	-2.88739	1.54069e-08
SOCS5	-1.44644	8.1685e-06
MCFD2	-1.1957	0.000645968
FBXO11	0.806381	0.0395649
PSME4	1.22237	0.0195677
MTIF2	1.01662	0.0333283
CCDC88A	-1.541	0.0128808
VRK2	-1.17434	6.6803e-05
LOC107984043	-2.15352	0.00583344
FANCL	-0.769329	0.041346
EHBP1	-1.07495	0.00253111
ACTR2	-0.971726	0.00342392
MEIS1	-1.21637	0.0040414
AAK1	1.3754	0.0196104
GMCL1	1.14199	0.000601816
SNRNP27	-1.15889	0.0362354
PCYOX1	1.47848	0.0183399
SFXN5	1.10331	0.0145576
DUSP11	1.40283	0.0300357
STAMBP	0.791285	0.0294608
INO80B	1.36746	0.0119936
AUP1	1.79332	6.10578e-12
HTRA2	0.81934	0.000921033
LOXL3	1.13199	0.000257935
M1AP	-1.23107	0.000334625
GCFC2	-2.24651	0.000562801
REG1B	-2.92132	0.000570698
SUCLG1	0.930699	0.0411343
VAMP5	1.21978	0.0133438
RNF181	1.4417	0.00527524
GNLY	1.45375	0.0364606
IMMT	1.9875	5.31722e-07
RNF103-CHMP3	-1.10501	2.94093e-05
CHMP3	-1.1126	2.4027e-05
PLGLB1	1.6411	0.0399868
STARD7	1.9444	4.47908e-05
NEURL3	-1.80276	2.26908e-07
KANSL3	-0.592843	0.013781
COX5B	1.39794	0.000193356
LYG1	2.38224	0.00564201
AFF3	-2.32885	0.00878302
TBC1D8	-2.12664	0.020945
LIMS1	-0.852806	0.00471456
SH3RF3	-1.56352	0.0084023
SEPTIN10	-2.23842	0.00756657
LIMS3	-0.758294	0.0102979
MTLN	1.01033	0.0311727
LIMS4	-1.05975	0.000819484
TMEM87B	1.07368	0.0155648
ZC3H6	-0.959425	0.00499674
SLC20A1	1.40361	0.0107491
NIFK	1.48436	0.0368052
LIMS2	-1.59834	0.0478575
POLR2D	1.34866	0.0120189
RAB6C	-2.06922	1.45366e-08
PLEKHB2	-0.719942	0.020868
RAB6D	-1.89998	7.33952e-11
TMEM163	-0.90281	0.0248861
ZEB2	-1.09253	2.25429e-06
MBD5	-0.786503	0.00461382
MMADHC	1.08276	0.0304974
ARL5A	-1.25502	4.52774e-06
FMNL2	-1.3437	0.0332698
ARL6IP6	-0.869659	0.00468939
GPD2	-0.755426	0.0084023
ACVR1	-1.2679	0.000219259
WDSUB1	1.65642	0.0291444
CD302	-1.66593	0.0368052
GRB14	-1.43211	0.00870742
SPC25	-2.11808	0.00533298
PPIG	1.31555	0.0382836
SSB	1.17131	0.0382427
METTL5	1.43897	0.0179639
MYO3B	1.81012	0.0060964
HAT1	-2.05158	1.12111e-13
ITGA6	-0.624723	0.0308283
CIR1	1.47247	0.0119459
SCRN3	-0.758691	0.0362688
WIPF1	-1.01161	8.54764e-05
TTC30A	-1.89857	0.000215965
PRKRA	1.51594	0.00131899
UBE2E3	-0.585905	0.0120189
ITPRID2	-1.14862	0.000254943
LOC105373780	-1.53405	0.0114213
SLC40A1	-0.756267	0.0344248
C2orf88	-1.56346	4.29073e-10
HIBCH	-2.30645	8.89938e-11
MFSD6	-1.13385	0.000623081
NEMP2	-2.72951	6.73264e-12
STAT1	1.46648	0.0163465
CAVIN2	-2.33815	1.85901e-13
COQ10B	0.86658	0.0300596
TYW5	1.25108	0.0498424
MAIP1	1.53336	0.0492613
SPATS2L	1.34516	0.00441135
KCTD18	-1.08161	0.00281882
CLK1	1.2587	0.0174473
CFLAR	0.808861	0.0420879
TRAK2	-1.37688	1.78877e-05
NOP58	1.23609	0.0479964
CARF	-1.14816	0.0126172
CD28	-1.26754	0.00218739
PARD3B	-3.38204	3.49933e-05
DYTN	-2.29581	7.86124e-07
CCNYL1	-1.41756	0.0232308
TMEM169	1.22609	0.0344334
TNS1	-3.16762	9.51606e-13
RUFY4	1.71391	0.0178681
CXCR2	-1.64555	3.27029e-06
PNKD	0.702216	0.0381039
PLCD4	-1.28335	0.0110838
ZFAND2B	0.938356	0.0181095
ABCB6	0.875896	0.00103098
ANKZF1	1.25779	0.00470211
ASIC4	1.95728	0.0439068
OBSL1	1.35508	0.0129921
MRPL44	2.13717	0.00010087
RHBDD1	-0.738478	0.0175845
SP110	1.1338	0.0439023
SP100	1.75807	0.000222745
GPR55	-2.45055	1.04688e-08
PDE6D	1.08177	0.000446458
COPS7B	0.791615	0.0143489
DGKD	0.717069	0.0194528
HJURP	0.850327	0.0419639
AGAP1	1.80887	0.0191577
LRRFIP1	-0.925631	0.00456242
ERFE	1.34038	0.0488933
ILKAP	1.71212	0.006444
DUSP28	-0.73288	0.0345987
RNPEPL1	1.17974	0.00150506
SEPTIN2	-1.15864	0.000316743
THAP4	1.14493	0.018128
ATG4B	0.768667	0.00549196
OXTR	-1.21313	0.0178427
RAD18	-1.31135	0.041506
MTMR14	0.818264	0.00481291
ARPC4	0.660703	0.031624
TTLL3	1.35015	0.00440591
JAGN1	1.6279	0.0230949
CRELD1	1.59659	0.00220317
EMC3	-1.08024	0.0081468
TATDN2	0.798515	0.00940644
CCDC174	1.82918	0.00181577
C3orf20	-2.12228	0.0280128
FGD5	-2.41458	0.00235099
CAPN7	1.259	0.00938308
SH3BP5	-1.00396	0.0496276
ANKRD28	-1.39417	3.9399e-06
KAT2B	-1.22086	1.0035e-05
ZNF385D	-1.30898	4.29569e-09
THRB	-1.68855	0.00286014
NGLY1	1.23795	0.0199936
STT3B	0.952599	0.0193834
GPD1L	-1.58794	4.40858e-09
CMTM7	2.36369	0.000183806
STAC	2.18944	0.0153965
CTDSPL	-0.621745	0.0421303
ACAA1	0.949491	0.0382284
RPSA	-1.08373	0.017576
VIPR1	-1.92853	0.0477914
HIGD1A	-1.24501	1.13722e-06
ACKR2	-2.26502	0.000522082
POMGNT2	-1.31917	0.0129251
C3orf86	2.12859	0.00124912
ZNF445	1.31171	0.0326845
KIAA1143	-1.36303	4.15844e-05
FYCO1	-0.833388	0.0125873
CCRL2	1.67391	0.00729045
LRRC2	2.60422	0.00403703
ALS2CL	2.83918	2.03266e-05
PRSS50	2.43024	0.000217866
NBEAL2	0.904965	0.000677608
KIF9	1.29728	0.0441351
PTPN23	1.09849	0.00458314
SHISA5	1.57295	1.0839e-06
PFKFB4	1.7632	0.00236389
LAMB2	1.1257	0.00177094
KLHDC8B	1.78041	0.00262753
AMT	1.39091	0.00122004
NICN1	1.06171	0.0336114
INKA1	1.41247	0.00166019
RBM6	1.21989	0.0106906
RBM5	1.88395	0.000172955
RASSF1	1.30337	0.0104873
TMEM115	0.940556	0.0114213
HEMK1	1.64281	0.0182663
CISH	3.0771	9.1322e-05
PARP3	1.37078	0.0168726
GLYCTK	0.96223	0.0295962
BAP1	0.886057	0.00196562
NISCH	1.54395	0.0031332
STAB1	1.25962	0.000586595
NT5DC2	1.66664	0.0105129
SMIM4	2.52577	0.00592814
ERC2	-2.20176	2.61555e-05
ARHGEF3	-0.807496	0.0154319
APPL1	-0.938404	0.00691492
DNAH12	-2.53366	2.72013e-06
PDE12	-1.17078	0.00266723
SLMAP	-1.09615	2.20349e-06
FLNB	-2.72591	1.56814e-06
PXK	1.43142	0.0219946
PDHB	-0.837054	0.00750166
FAM107A	-1.73248	0.0348853
UBA3	-0.929208	0.0091962
ARL6IP5	-1.11407	5.12234e-07
FOXP1	1.4791	0.0195849
RYBP	-1.13387	0.000294738
CADM2	-2.41399	2.48637e-05
CGGBP1	-0.852455	0.00139246
ARL13B	-1.44274	0.046471
CPOX	1.55192	0.00221669
ST3GAL6	-0.906776	0.00148657
LNP1	1.59857	0.0129341
TMEM45A	-0.914496	0.0457873
TFG	0.781747	0.0408988
TRMT10C	1.54814	0.0428465
PCNP	-1.90372	2.11206e-15
NXPE3	-1.2251	0.00077468
CD47	-1.0884	0.000203478
HHLA2	-1.71738	0.0455943
CIP2A	-1.98846	0.0391182
MORC1	-2.11936	0.000171217
CD96	1.52092	0.0310298
BTLA	-2.15758	0.00425118
CCDC80	-2.16522	0.00563707
SIDT1	-0.935435	0.044496
USF3	-1.53489	5.02209e-07
TIMMDC1	0.857893	0.0126499
FSTL1	-1.25404	0.0179639
HGD	-1.90234	3.35519e-05
GOLGB1	0.919497	0.000600167
IQCB1	1.74776	0.0186751
CSTA	-1.59211	0.0400476
PARP9	2.30055	1.57823e-05
DTX3L	1.83044	0.000854653
PARP14	2.47962	2.69535e-06
HSPBAP1	2.09394	0.00375593
SEC22A	-1.4276	0.044655
MYLK	-1.50512	1.39857e-07
CCDC14	-0.833175	0.0446079
TPRA1	1.33116	0.0124428
SEC61A1	1.34665	5.20184e-06
CNBP	1.25819	0.00597899
COPG1	1.14662	0.00187704
ALG1L2	-2.03271	0.00168328
CPNE4	-2.19211	0.000859531
TMEM108	-2.19793	8.88385e-06
SRPRB	-1.12256	0.0407549
ANAPC13	0.916284	0.0165438
NCK1	1.26075	0.0139261
CHST2	-0.801538	0.0462413
PLSCR4	-1.45214	0.026067
GYG1	0.827071	0.00721991
MED12L	-1.05322	0.00132844
P2RY12	-2.93662	8.16299e-20
MBNL1	-1.31887	9.84571e-07
P2RY1	-0.975208	0.0341263
PLCH1	-2.19659	2.7112e-05
VEPH1	-1.14887	0.00425118
LXN	1.36776	0.00912439
RARRES1	-1.03171	0.0251087
MFSD1	-1.60078	2.61733e-07
KPNA4	0.910556	0.000183195
PPM1L	-0.602159	0.0220811
NMD3	-1.14476	0.0338866
PDCD10	-0.865472	0.00842787
MECOM	-2.50514	1.27174e-05
NLGN1	-1.95296	0.00193865
NDUFB5	1.18693	0.00914576
EIF2B5	1.22442	0.0207995
DVL3	0.739755	0.045997
FAM131A	0.662281	0.04916
CLCN2	2.10147	0.0174818
VPS8	0.894157	0.0106038
TMEM41A	1.68332	0.00291666
DGKG	-0.916908	0.00975102
DNAJB11	1.30223	0.0322036
EIF4A2	-0.783413	0.00839371
RTP4	1.88708	0.0387924
LPP	-1.70036	1.15577e-07
TP63	-1.9576	0.0182663
P3H2	2.11161	0.00197638
CCDC50	-2.17595	0.00129429
PLAAT1	-1.10908	0.00985251
ATP13A5	-1.95232	0.000203478
ATP13A4	-2.26616	8.14149e-07
OPA1	-2.35322	2.49149e-07
GP5	-1.11242	0.0434228
SENP5	1.1237	0.000206924
NCBP2AS2	1.99383	0.00121921
LMLN	-1.47865	0.000761438
IDUA	2.35848	0.000371672
FGFRL1	1.79604	0.0211371
CTBP1	1.07548	4.03945e-05
TMEM129	0.831617	0.0129119
C4orf48	2.66253	8.23702e-06
CFAP99	1.9449	0.0273231
TNIP2	1.50319	0.0013947
MFSD10	1.38307	0.000362728
HTT	0.88867	0.000530599
MSANTD1	2.04364	1.26809e-05
ZBTB49	2.03092	0.00741499
STX18	1.03344	0.015386
CYTL1	1.8718	0.0285581
MRFAP1	-1.06355	0.0192476
TBC1D14	-1.13065	0.00343759
AFAP1	-1.20177	9.27745e-06
FAM200B	-1.63905	1.21458e-05
TAPT1	-0.666316	0.0262387
LDB2	-2.044	0.0164549
LAP3	1.12008	0.00840151
KLF3	-0.803346	0.00187603
KLHL5	-1.09681	0.00313974
UGDH	-2.03225	0.0129094
SMIM14	-0.935674	0.0435051
GNPDA2	-1.37349	0.00062817
SCFD2	-1.3073	0.00130167
CHIC2	1.17387	0.0167079
KDR	-2.03109	0.018128
POLR2B	-0.948744	0.0073075
UGT2B11	-1.94584	0.000153353
JCHAIN	1.93668	0.0344269
MOB1B	-0.634556	0.00897895
DCK	-1.33443	0.0018912
PF4V1	-1.22006	0.000768654
CXCL1	-1.62241	0.00125031
PPBP	-0.626701	0.0478756
CXCL5	-3.17245	3.65037e-15
CXCL3	-0.82755	0.00112257
CXCL2	-1.22068	0.0055854
USO1	1.13838	0.0321976
MRPL1	2.08634	0.023413
ANXA3	-2.33515	2.50724e-08
BMP2K	0.709005	0.0370978
NAA11	-3.36763	0.000125343
PRKG2	1.8907	0.0121755
RASGEF1B	1.70163	0.0271754
HNRNPD	1.25435	0.00113558
HNRNPDL	1.26444	0.00970705
TMEM150C	-2.25636	0.000143437
SEC31A	-1.38199	0.000634535
COPS4	1.28907	3.00977e-05
COQ2	-1.31567	0.00814417
HPSE	1.70088	0.00114188
MRPS18C	-1.02283	0.00519556
ABRAXAS1	-1.39781	5.75765e-06
MAPK10	-2.07767	0.00119289
PPM1K	1.80275	2.97933e-06
HERC6	3.5688	1.03422e-13
HERC5	1.96917	0.00173376
NAP1L5	-1.41755	0.00889154
ADH5	-0.630647	0.0352542
DAPP1	-1.61703	6.20542e-08
BANK1	-2.34373	1.85042e-10
SLC39A8	1.65129	0.000319303
HADH	0.775722	0.0319386
COL25A1	-3.43895	3.43463e-07
PLA2G12A	-0.701014	0.00622045
ELOVL6	1.75915	0.000804437
FAM241A	-1.88364	1.43233e-06
TRAM1L1	-2.19668	2.80607e-07
C4orf3	-1.41916	2.208e-06
PDE5A	-1.05823	1.369e-05
SCLT1	1.53106	0.00713242
SETD7	-2.4917	0.00253111
MGST2	-1.17639	0.0134229
MAML3	-1.17293	0.000289243
SMARCA5	1.31639	0.00222863
GYPE	-1.24929	0.0129901
LRBA	-0.959011	0.000222882
ETFDH	2.08759	2.41728e-05
PPID	0.890612	0.0250127
DDX60	1.67348	0.0119384
PALLD	1.59981	0.0332003
CBR4	1.04866	0.0348403
MFAP3L	-2.23149	1.42085e-17
SAP30	1.54092	0.0472162
ING2	1.03352	0.0388041
PRIMPOL	-1.89925	3.42484e-07
SORBS2	-3.35573	7.87781e-05
BRD9	1.19286	0.0115598
CLPTM1L	0.80921	0.00439604
MRPL36	1.24221	0.04916
MARCHF6	0.585622	0.0355792
ROPN1L	1.53872	7.86004e-06
ANKRD33B	-1.95485	1.63456e-05
CTNND2	-2.91834	2.67017e-11
ANKH	-0.906538	0.0162492
RETREG1	-2.02103	0.0229082
MYO10	-1.48129	0.00724301
CDH6	2.66167	0.00046227
MTMR12	-1.40622	8.54389e-05
ZFR	-0.807541	0.00514954
IL7R	-1.85614	0.00826045
FYB1	-1.0448	0.000286345
TTC33	-0.920044	0.000429521
PRKAA1	-1.62684	9.58241e-08
ZNF131	1.47556	0.022447
NNT	-0.821268	0.000947461
ITGA1	-1.06447	0.0376616
ITGA2	-1.19734	0.0129046
NDUFS4	0.977657	0.00973278
SNX18	-1.39158	1.92981e-06
DHX29	1.31301	0.0157973
SETD9	-1.30818	0.00390797
RAB3C	-1.1194	0.0475265
ELOVL7	-1.22821	3.27663e-05
LRRC70	1.89235	0.00110841
ADAMTS6	1.30013	0.0490229
PIK3R1	-1.38263	0.00599622
ANKDD1B	-1.91438	0.000282637
SV2C	-1.47093	0.00291847
F2R	-1.64444	4.82846e-06
WDR41	-1.10233	0.0379275
MTRNR2L2	-2.94472	3.08366e-07
SSBP2	-0.66108	0.0398748
TMEM167A	-1.01995	0.000158536
POLR3G	-2.08283	0.000518126
LYSMD3	-1.92986	1.80762e-05
MCTP1	-0.891566	0.000120411
FAM81B	-0.8969	0.0348403
RHOBTB3	1.60682	0.0289157
ELL2	1.76615	0.000561858
CAST	-0.857183	0.000708461
ERAP1	-0.722048	0.02524
EFNA5	-1.96325	0.0193765
FBXL17	-0.792717	0.00304011
MAN2A1	0.886885	0.0463313
NREP	-0.845619	0.00390087
DMXL1	-0.81953	0.00824377
PRR16	-1.62253	0.00128062
MARCHF3	1.46719	0.00350755
HINT1	1.56199	0.000258728
CDC42SE2	-0.95716	0.00978085
RAD50	-0.843806	0.0120189
HSPA4	1.73501	0.000673221
FSTL4	-1.59285	0.000351957
PPP2CA	0.962745	0.000396992
TGFBI	-2.03041	0.00334107
SMAD5	-2.14448	0.0037195
ETF1	1.00077	0.0154422
SIL1	1.73454	0.0238016
PAIP2	-1.02582	3.20146e-05
MZB1	3.08239	8.28465e-05
PURA	-1.17434	0.000447024
EIF4EBP3	1.33369	0.046471
SRA1	1.08005	0.0042014
LOC112267855	-1.55213	0.041346
TAF7	0.812491	0.00997916
HDAC3	1.25654	5.31722e-07
RELL2	1.23159	0.000107409
FCHSD1	1.38151	1.72921e-06
PRELID2	1.37458	0.0028268
DPYSL3	-2.26837	0.00233398
AFAP1L1	-1.24991	0.016513
CSNK1A1	1.26234	0.000187697
CAMK2A	2.08366	0.0244847
SYNPO	-2.81627	1.25175e-08
TNIP1	1.56148	1.71868e-06
CCDC69	1.47839	0.00388956
ATOX1	1.93252	6.68668e-05
LARP1	0.641986	0.0437792
RNF145	0.989131	0.0230591
WWC1	-1.47891	0.00177159
PANK3	-1.14838	0.00270254
RANBP17	-2.00109	0.0210501
NEURL1B	-1.22886	0.0209201
CPEB4	-1.03185	0.00965661
KIAA1191	-0.824198	0.00502695
CLTB	1.13083	0.000600167
TSPAN17	2.08704	0.000231726
ZNF346	1.64661	0.00575449
RAB24	0.869079	0.0468191
PRELID1	1.25678	0.00093702
MXD3	1.09171	0.0179908
PRR7	-1.74063	0.000208037
B4GALT7	1.36067	0.0191185
HNRNPAB	-0.912485	0.0231156
COL23A1	-2.41747	0.00878302
CLK4	1.53452	0.0165438
MRNIP	1.07802	0.0284322
GMDS	-1.1464	0.0412469
C6orf201	1.56688	0.0258364
CDYL	-2.41559	8.46079e-18
LYRM4	2.24829	0.00216803
NRN1	-2.54924	0.000904629
F13A1	-1.52879	5.08006e-06
LY86	-2.02789	0.0179037
SSR1	-0.998662	8.95544e-05
BMP6	-1.21939	0.00421455
SMIM13	-1.4827	0.0172027
TBC1D7	1.79986	0.000138488
SIRT5	0.849834	0.0403861
MCUR1	-0.855668	0.0164815
JARID2	-1.22005	0.000108972
GMPR	0.793377	0.0237752
E2F3	-0.992375	0.00134868
SOX4	1.18489	0.0338321
DCDC2	-3.08502	9.45271e-05
MRS2	-1.39025	0.0113237
GPLD1	-1.6383	0.0028714
H2AC4	-1.24415	0.00126788
H2BC3	-1.09209	0.00855463
H1-2	1.22285	0.0024173
H2AC6	-1.57935	2.46876e-07
H1-4	1.03856	0.00616523
H2BC6	-1.0103	0.00210321
H4C4	1.39164	0.0220963
H2BC7	-1.48982	5.38871e-08
H2BC9	-1.2592	0.0100649
H2BC10	-0.877073	0.0264466
HMGN4	-1.27833	0.00787862
H2AC11	-1.69644	0.00011922
H4C9	-1.54867	0.00221686
H3C10	-0.860123	0.0219851
H2AC15	-1.62857	0.000416054
H2AC16	-1.1427	0.0135493
H1-5	-1.47459	0.00202528
OR2B2	1.36075	0.0265332
OR2B6	1.1674	0.041776
HLA-A	0.804677	0.038706
POLR1H	2.33693	0.000164341
TRIM15	-1.65723	0.0397816
TRIM39	0.987332	0.0399868
GNL1	0.864799	0.00110519
PRR3	2.14965	0.00393634
PPP1R10	-0.776851	0.0438422
C6orf136	0.929059	0.00826045
FLOT1	1.53329	0.000507907
TCF19	-1.35788	0.00170175
POU5F1	-2.18789	0.0112913
BAG6	0.972943	0.000207484
CSNK2B	1.2525	0.00249191
LY6G6D	1.88789	1.98486e-06
CLIC1	0.906909	0.00189898
EHMT2	0.999872	0.0337244
NELFE	1.90901	1.41157e-05
SKIV2L	1.41967	0.00365335
DXO	1.46859	0.000313648
FKBPL	2.03819	0.00790503
PPT2	0.859495	0.0430499
EGFL8	1.75051	0.000201201
AGER	1.6712	0.00023598
HLA-DRA	-2.47871	3.30701e-05
HLA-DQA1	-1.95231	0.0139722
HLA-DQB1	-2.49686	2.37331e-05
TAP2	0.990552	0.0128492
BRD2	0.840195	0.0244847
RXRB	1.07456	0.00146286
SLC39A7	1.13767	8.40408e-05
RING1	1.19476	0.00133896
WDR46	1.15	0.00525122
TAPBP	2.33165	2.20056e-08
ZBTB22	1.00253	0.0058457
DAXX	0.690256	0.00334959
PHF1	1.24391	4.55305e-06
CUTA	1.78162	0.000109074
LEMD2	1.10483	0.011618
HMGA1	2.37391	1.34051e-05
SMIM29	0.632511	0.037658
TAF11	0.77917	0.0198917
SRSF3	1.26434	0.032172
CPNE5	-0.879358	0.0178779
PIM1	2.12342	0.00130057
TBC1D22B	1.79125	0.00417705
OARD1	1.06429	0.000470158
TREM1	-1.88994	0.00029261
UBR2	1.10271	0.0358612
C6orf226	1.38868	0.0165849
PEX6	1.6625	0.00170297
PPP2R5D	0.806152	0.0250784
KLHDC3	0.989003	8.15642e-05
RRP36	1.60773	0.00075321
KLC4	1.01373	0.0391182
CUL9	1.41434	0.0136694
ABCC10	1.7453	0.0467153
POLR1C	2.1795	0.00892424
GTPBP2	-0.7818	0.0285689
MRPS18A	1.37202	0.00658317
MRPL14	2.3079	0.000719891
TMEM63B	1.41942	0.00131287
CLIC5	-2.0826	0.0132488
TNFRSF21	-1.75544	0.00478333
GSTA1	-1.94693	0.00449018
MTRNR2L9	-2.65539	1.27831e-09
PTP4A1	-2.13667	3.79967e-13
OGFRL1	-1.19555	0.00262451
COX7A2	0.83847	0.0174447
HMGN3	-1.16147	0.0281288
LOC112267857	-1.67309	0.000235037
SH3BGRL2	-1.22367	0.00134219
TPBG	-1.96528	0.0446178
ME1	-1.60931	0.00570552
CEP162	-1.20459	4.49716e-05
PNRC1	1.49675	0.00193625
WASF1	1.47994	9.91076e-05
CDC40	1.60347	0.0350607
CDK19	-1.03352	0.000217103
AMD1	-1.60607	2.90898e-05
RPF2	1.65628	0.0263678
DSE	-1.1206	2.48633e-05
TRAPPC3L	-1.77116	4.38849e-14
RWDD1	-0.832877	0.0460334
HEY2	2.45376	0.00537204
NCOA7	-0.935427	2.64402e-05
HINT3	-1.16122	0.00030009
ARHGAP18	-0.745431	0.00849479
EPB41L2	-1.33589	0.0391182
TBPL1	1.171	0.00420514
SLC2A12	1.23877	0.0125873
IL20RA	-2.54714	9.96105e-06
IFNGR1	1.09855	0.0376661
CCDC28A	1.01341	0.0152598
ADAT2	-1.5221	7.02032e-06
SF3B5	1.39601	0.00109861
STX11	-1.19896	0.000470158
UTRN	-2.55377	5.93219e-13
RAB32	1.07873	0.0143489
SASH1	-2.02716	0.024112
TAB2	-1.3763	1.91309e-08
KATNA1	1.1169	0.0225451
NUP43	1.31547	0.00289387
PCMT1	0.703861	0.0104105
OPRM1	-2.08086	0.0199936
IPCEF1	-0.943548	0.0250004
TFB1M	2.20731	0.0150345
ACAT2	0.768334	0.0166455
QKI	-0.829388	0.000131416
MPC1	-0.876872	0.0143399
CEP43	1.36542	0.0435498
PSMB1	1.50105	3.36733e-05
PDGFA	0.942712	0.0396127
PRKAR1B	0.910509	0.0188111
GET4	1.3888	0.000488608
COX19	2.31022	9.38231e-06
MICALL2	1.56232	0.00187704
INTS1	1.13326	0.0136087
GNA12	-0.852243	0.0278947
SDK1	-2.21976	0.0149032
FOXK1	1.21322	0.043332
AP5Z1	1.22836	0.0102535
RADIL	1.6154	0.00251414
RNF216	0.835941	0.0204103
AIMP2	1.07214	0.0153965
USP42	1.19574	0.0356213
CYTH3	-1.2522	0.0114213
C7orf26	0.837772	0.00412229
LOC112267992	-1.42575	0.000101984
C1GALT1	-0.756364	0.0114134
SCIN	-3.44937	5.52152e-05
ARL4A	1.5187	0.045866
CRPPA	1.57893	0.0303245
AHR	1.58889	0.000368565
DNAH11	2.23317	0.000454756
CDCA7L	2.41344	2.00602e-05
RAPGEF5	-2.51002	1.75634e-08
STEAP1B	-2.14471	0.000161446
MPP6	2.43445	8.24437e-05
CYCS	-2.12099	3.94987e-08
NFE2L3	1.51232	0.041346
SKAP2	-0.906442	0.00136692
MTURN	-0.832466	0.00173909
ZNRF2	-1.95092	3.42576e-10
NOD1	1.82724	0.000760184
GGCT	1.44191	0.0150128
GARS1	1.27392	0.00700817
MINDY4	3.32891	5.74832e-05
KBTBD2	-0.86379	0.0192554
NT5C3A	-0.708115	0.0355638
SEPTIN7	-1.72047	2.06742e-18
VPS41	-0.929962	0.0049689
MPLKIP	1.37167	0.00534068
C7orf25	-1.04847	0.000213528
MRPL32	1.38563	0.0199257
COA1	-1.14548	0.000334625
YKT6	1.0503	0.00160889
OGDH	-1.21394	0.024323
PURB	-0.677344	0.0453691
RAMP3	-2.17483	0.000878875
TNS3	-1.78453	0.000271031
HUS1	1.78241	0.00218638
CDC14C	-1.84727	3.337e-05
PHKG1	1.49934	0.00305752
ZNF273	-1.46343	0.0420913
ERV3-1-ZNF117	-1.48369	0.00325104
ZNF117	-1.40352	0.00508334
ERV3-1	-1.5872	0.00590831
GUSB	0.98567	0.012089
SPDYE10P	-2.12314	0.000944321
EIF4H	0.886323	3.02521e-05
LAT2	2.04036	9.65888e-06
RFC2	1.8111	2.63085e-05
GTF2IRD2	1.64298	0.00135071
GTF2IRD2B	1.5179	0.00107063
RHBDD2	1.04952	0.0100393
POR	2.46323	0.000619085
TMEM120A	1.82924	0.00136957
STYXL1	1.63593	0.00124463
HSPB1	1.7395	0.000228476
YWHAG	-0.61181	0.0177914
PTPN12	-0.795584	0.0246786
RSBN1L	2.10542	0.00220587
CD36	-1.16267	0.0163665
ELAPOR2	-1.29327	5.12899e-05
CDK14	-1.00782	0.00807302
TFPI2	-2.27243	0.000186709
BET1	-1.44173	0.000118097
DYNC1I1	-0.831027	0.0435269
PDAP1	1.28271	0.00237857
BUD31	1.25089	0.0046233
ATP5MF-PTCD1	1.32942	0.00723148
PTCD1	1.7469	0.00112541
CYP3A5	-1.45743	0.0309933
COPS6	0.918882	0.0111569
AP4M1	1.34802	1.10124e-05
TAF6	0.779995	0.00658369
LAMTOR4	0.965922	0.0231099
MAP11	1.44199	0.00842787
PILRB	2.00438	0.0219858
PPP1R35	0.815473	0.0134672
SAP25	1.55919	0.0338866
LRCH4	1.33844	1.22274e-07
ZASP	1.75213	0.000115618
GNB2	1.29763	8.56016e-06
SRRT	1.07896	0.0243409
PLOD3	1.11536	0.0147867
ZNHIT1	0.929061	0.0278947
FIS1	1.03846	0.0127891
LRWD1	1.39841	0.0142811
POLR2J	1.7063	1.10124e-05
POLR2J3	0.835481	0.00599862
POLR2J2	0.972462	0.00156317
UPK3BL1	1.1345	0.0147979
FBXL13	-2.50408	0.000381119
ORC5	2.67218	0.000100474
ATXN7L1	1.09906	0.0465511
PIK3CG	-1.46535	0.000608639
PRKAR2B	-1.24254	1.33803e-05
IMMP2L	-1.77417	0.0159881
SMIM30	-1.23455	0.00519556
ST7	-0.627343	0.00716534
NDUFA5	-1.72663	2.64333e-08
GCC1	1.0416	0.00107714
IMPDH1	1.17147	0.0197454
CALU	-2.13278	7.9647e-05
STRIP2	-0.966422	0.00657623
KLHDC10	0.89943	0.0396489
MEST	-0.9639	0.0220963
MKLN1	1.34192	9.68165e-05
CALD1	-1.27392	0.000709963
AGBL3	-2.40489	8.03592e-06
STMP1	-0.859478	0.0362581
LUZP6	-1.37787	3.00959e-10
MTPN	-1.37787	3.00959e-10
CREB3L2	1.15384	0.00238954
TRIM24	1.22664	0.00213282
ZC3HAV1	1.27781	0.000484657
LUC7L2	-0.713005	0.0214155
FMC1-LUC7L2	-0.714236	0.0207125
HIPK2	-1.55512	2.29916e-07
PARP12	2.90923	5.29469e-07
AGK	-1.44989	2.208e-06
DENND11	-1.60056	1.8036e-06
MTRNR2L6	-2.77556	3.97666e-06
KEL	2.22174	0.00814417
EPHA1	1.07324	0.00148992
ZNF777	1.37624	0.041354
ZNF746	0.915195	0.0367371
ACTR3C	-1.00539	0.0132478
SLC4A2	1.12614	0.00596725
FASTK	2.07174	4.33329e-05
TMUB1	1.06022	0.00355841
AGAP3	1.53479	0.0120228
WDR86	1.4285	0.0109895
RHEB	0.84869	0.00385637
GALNT11	0.943154	0.02509
TDRP	-1.12821	9.1322e-05
CTSB	1.41044	0.0354878
PCM1	1.19591	0.00116932
ASAH1	-0.931283	0.0100892
PSD3	-1.75508	1.036e-05
ATP6V1B2	2.05362	1.26897e-07
NPM2	2.06616	0.00846064
NUDT18	1.61494	0.0397634
BMP1	2.15394	0.00840892
PPP3CC	2.46522	2.2368e-06
C8orf58	1.36777	0.021547
RHOBTB2	1.29603	0.0338587
SLC25A37	2.53903	0.00167016
KCTD9	-0.695737	0.0391972
SARAF	-0.743177	0.0304615
GTF2E2	1.67851	0.00518998
ZNF703	-1.91335	0.0477853
ASH2L	-0.675835	0.0296039
PLEKHA2	1.5373	0.00288406
ADAM9	-1.56932	2.43452e-06
GOLGA7	-0.754002	0.00576499
ANK1	0.711052	0.0155961
KAT6A	-1.28639	0.000131172
UBE2V2	-0.904191	0.0313625
PCMTD1	-1.40116	3.08826e-07
LYPLA1	-1.1132	0.00154913
MRPL15	1.02843	0.0266545
UBXN2B	-2.17039	0.000152928
SDCBP	-0.855492	0.0013355
CA8	-1.93158	0.0434228
RAB2A	1.38017	0.000522645
NKAIN3	-2.17113	0.0213087
YTHDF3	-1.57437	1.39984e-06
MTFR1	-1.23936	0.0149452
ADHFE1	1.14016	0.0163534
NCOA2	-1.30475	5.96971e-06
TRAM1	-1.97104	3.83068e-10
TRPA1	-1.82514	7.12467e-05
STAU2	-1.58602	4.0217e-08
TMEM70	-2.63257	3.55672e-05
GDAP1	-1.16505	0.0195669
IMPA1	-1.12261	0.0245992
ZFAND1	-1.61442	6.2347e-06
SNX16	-1.56334	0.000105555
LRRCC1	-2.98418	2.51354e-10
CA2	-2.35915	1.20595e-11
WWP1	-1.3217	1.1147e-09
RMDN1	-0.73687	0.00243087
OSGIN2	-0.783353	0.00776487
PIP4P2	-1.1617	0.00121182
TRIQK	-1.01737	0.000408882
VIRMA	0.953878	0.0399868
LAPTM4B	1.49328	0.000278231
AZIN1	-1.66757	4.44628e-10
ANGPT1	-2.21689	9.81181e-05
EIF3E	-1.52065	0.0113237
UTP23	1.88871	0.0246591
EXT1	1.1339	0.0230228
SNTB1	-1.80282	6.95054e-05
C8orf76	1.03729	0.0322032
ZHX1-C8orf76	1.21038	0.00433186
NTAQ1	1.81739	0.0243833
FBXO32	2.37394	0.0013066
NDUFB9	0.858258	0.0299844
LRRC6	-1.95383	8.70153e-07
TG	-1.04547	0.0350262
SLA	-1.25061	0.00317558
NDRG1	-1.35257	0.00482421
AGO2	0.765501	0.0234776
LY6E	6.07109	1.12672e-36
GPIHBP1	-1.94116	0.0384729
GLI4	1.27029	0.0159881
MROH6	1.87185	0.0109504
GFUS	1.60065	0.000766877
NRBP2	1.62738	0.00290524
GRINA	1.89777	0.000895063
SHARPIN	0.790627	0.023922
MROH1	0.841634	0.0371845
HSF1	1.187	2.38517e-05
DGAT1	1.36442	0.0158179
SLC52A2	1.63537	0.0338587
ADCK5	2.9977	0.000220445
CPSF1	1.03963	0.0376711
VPS28	0.98738	0.0178122
CYHR1	0.967591	0.0321056
KIFC2	2.38135	0.000201947
FOXH1	1.78246	0.0329926
RECQL4	2.13544	0.0137363
LRRC24	1.31664	0.0294652
C8orf82	1.58685	3.27029e-06
ZNF34	2.2897	0.00400642
RFX3	-0.769307	0.00262101
AK3	-1.68674	2.94039e-08
RCL1	2.00118	2.01727e-06
RLN1	-2.3682	0.00576654
RLN2	-2.65888	0.00111158
PDCD1LG2	-2.38931	0.000458935
RIC1	-0.996739	0.02736
KIAA2026	-0.747157	0.0483289
PTPRD	-2.22453	0.00275424
LURAP1L	-1.74702	5.03124e-09
NFIB	-1.74328	0.00255565
TTC39B	-1.61805	0.000780698
PLIN2	2.00406	0.00252232
HACD4	-1.08396	0.0415448
CAAP1	-1.55133	1.15042e-06
PLAA	1.32569	0.0472845
ACO1	1.55485	0.00608509
SPINK4	3.27263	7.99956e-05
NUDT2	0.92457	0.0443397
STOML2	2.19212	3.42788e-06
RUSC2	1.48739	0.0336211
TESK1	1.05484	9.00889e-06
CCDC107	1.20699	0.00682306
ARHGEF39	1.07695	0.0231361
TPM2	2.0481	0.00107
CREB3	1.16715	0.00024098
HINT2	0.972209	0.0123347
RNF38	-1.30199	1.66418e-05
TOMM5	1.09521	0.0243007
PGM5	-1.99192	0.00627277
MAMDC2	1.2675	0.0135343
KLF9	-1.25652	0.000102723
ZFAND5	0.916749	0.0390323
ALDH1A1	-2.96223	6.34143e-05
OSTF1	-0.918407	0.00831289
TLE4	1.07382	0.0155059
RASEF	-2.08055	0.0299243
IDNK	1.12296	0.0393503
GKAP1	1.93547	0.00674
NAA35	1.48773	0.0350262
TUT7	1.52181	0.00651839
SECISBP2	-0.96472	0.0258307
GADD45G	2.5047	0.000196807
NOL8	1.60288	0.00715498
BICD2	-1.30875	8.88385e-06
NINJ1	1.99632	1.14462e-09
FAM120A	-0.690314	0.0214174
HSD17B3	-1.5912	0.000645968
ZNF367	-2.27204	1.37462e-20
CDC14B	-1.13685	0.00151729
NCBP1	1.54958	0.00354717
HEMGN	-2.55311	2.80458e-07
TBC1D2	-1.16085	0.046605
GALNT12	-1.31793	0.044531
SEC61B	1.71991	6.15098e-05
ERP44	1.69341	0.000869549
TEX10	2.82511	1.96345e-05
MSANTD3	-0.987869	0.00288406
MSANTD3-TMEFF1	-1.88662	3.18674e-10
TMEFF1	-2.49302	1.12817e-09
CAVIN4	-1.75335	0.000118097
NIPSNAP3B	-1.33441	0.029578
ECPAS	1.18519	3.78626e-05
DNAJC25-GNG10	-2.08003	0.000608119
GNG10	-2.08003	0.000608119
SUSD1	-0.807536	0.00043062
PTBP3	-0.765363	0.000227508
INIP	-1.37063	0.0446922
CDC26	1.53976	0.0100393
HDHD3	1.95661	0.017613
POLE3	-0.988652	0.0010367
ATP6V1G1	-0.688278	0.0103852
PAPPA	-1.92206	0.0264549
FBXW2	-0.792366	0.00617968
STOM	1.03994	3.64046e-05
GGTA1	-1.83011	0.00709613
DAB2IP	-2.42707	0.00575453
NDUFA8	1.59203	0.000495101
MRRF	1.70775	0.0033501
STRBP	-1.86362	2.79767e-07
PSMB7	0.97599	0.0308283
RPL35	1.35793	0.00431353
ARPC5L	1.47915	0.00390797
GAPVD1	1.88933	3.05172e-08
PBX3	-0.76897	0.000324794
ZBTB34	-1.34744	0.000191997
ZNF79	1.58479	0.0435921
FPGS	1.13878	0.011072
ST6GALNAC4	1.52993	0.0143845
DPM2	2.05238	6.64683e-07
PTGES2	1.98702	0.00148908
URM1	1.40212	0.015179
CERCAM	2.12182	0.00217883
DYNC2I2	1.68857	0.000203944
SET	1.28126	1.83144e-06
ZER1	0.984111	0.000684541
TBC1D13	0.786196	0.0364564
LRRC8A	1.26385	0.00262753
SH3GLB2	1.15422	0.00254296
MIGA2	0.81429	0.0230949
DOLPP1	0.792401	0.0304195
PTPA	0.63886	0.0442578
NTMT1	2.31645	0.000458935
TOR1A	1.12281	0.00272972
GPR107	1.31921	0.00118643
AIF1L	-1.7061	0.0225948
MED27	2.0808	0.00104744
NTNG2	2.22053	5.80163e-05
GTF3C5	1.00572	0.00257565
MED22	1.07776	0.00121323
SURF4	0.636181	0.00292703
CACFD1	1.85364	0.0472162
WDR5	1.10449	0.0304615
MRPS2	1.41899	0.0123556
UBAC1	0.767798	0.0159368
TMEM250	0.827683	0.00289083
EGFL7	1.21538	0.00184675
AGPAT2	1.50022	0.00981448
TMEM141	0.889422	0.0251032
RABL6	0.71372	0.0421661
PHPT1	1.73094	0.0212355
EDF1	0.822613	0.044655
MAN1B1	1.32453	0.0267978
SSNA1	1.38942	0.000241297
TPRN	2.7161	7.52272e-05
RNF208	1.24733	0.000421734
NELFB	0.997686	5.98615e-05
TOR4A	1.15434	0.00952846
MRPL41	1.94551	0.000141459
ZMYND11	-0.846007	0.0112664
NET1	1.69892	0.0109934
TASOR2	1.09105	0.000723734
RBM17	1.00133	0.0266567
ATP5F1C	0.639925	0.0134229
USP6NL	-1.61694	1.94645e-06
OPTN	2.0871	0.000161192
SEPHS1	0.74673	0.0294608
FAM107B	-1.94476	5.44647e-08
HSPA14	1.76089	0.0338926
MINDY3	-1.31919	0.02089
ST8SIA6	-1.11483	0.000505191
ARL5B	1.2334	0.0204987
PLXDC2	-0.732914	0.0156565
DNAJC1	1.57512	0.00136
COMMD3	1.90063	0.000229352
ARMC3	-1.67541	1.33803e-05
MSRB2	2.2363	5.52971e-08
ARHGAP21	-0.875474	0.000263893
ENKUR	-1.94436	1.21607e-07
GAD2	-2.63656	0.00383332
YME1L1	0.697949	0.0137918
BAMBI	1.60372	0.00938333
SVIL	-0.788725	0.0276502
JCAD	-1.15864	0.0477335
ITGB1	-1.12752	0.00156317
CREM	-1.19341	2.05862e-05
ZNF25	-1.59257	5.02157e-06
ZNF33A	-1.04308	0.00166019
CXCL12	-1.88972	0.0419998
DEPP1	2.01344	0.0154492
MARCHF8	-0.648482	0.00958305
NCOA4	-2.32504	7.73078e-06
WDFY4	-1.91542	0.00972443
ERCC6	-1.14102	0.029438
SLC18A3	-3.39803	2.90341e-05
CDK1	1.90396	0.00660898
ARID5B	2.19023	0.0061138
REEP3	-0.793057	0.0170967
CCAR1	-0.888912	0.0058457
TSPAN15	1.60467	0.00451368
UNC5B	-2.80306	0.00233964
SLC29A3	-1.39964	0.0293023
PSAP	1.40329	9.04374e-05
DNAJB12	1.36398	0.000105929
MRPS16	1.32787	0.000304206
CHCHD1	1.09782	0.00807302
ZSWIM8	0.72709	0.0463837
VCL	-0.987584	0.00296394
VDAC2	0.731164	0.0362354
PPIF	-1.30729	0.0170405
ZCCHC24	-1.48604	0.0468889
EIF5AL1	1.19137	1.17844e-05
GHITM	0.716276	0.00682551
CDHR1	2.58736	2.38687e-05
PAPSS2	-2.25578	2.69693e-06
ACTA2	1.971	0.0042014
IFIT1	1.71112	0.0122512
IFIT5	1.9256	0.00190065
PCGF5	-1.49534	5.72422e-07
CPEB3	1.73959	0.0491218
SLC35G1	-1.54512	0.000131425
CC2D2B	-1.96436	0.0215392
PI4K2A	1.69025	0.00843012
ZFYVE27	1.45586	0.0222319
R3HCC1L	1.59643	0.00253197
MRPL43	1.00645	0.0319304
LZTS2	1.44184	0.000176943
PDZD7	2.09452	7.99956e-05
BTRC	-0.692655	0.0463837
FBXW4	0.981442	0.0265332
NFKB2	1.85742	0.000949733
MFSD13A	1.21469	0.000510386
ACTR1A	0.675517	0.0116349
ARL3	2.20238	0.000241419
STN1	0.824359	0.0280631
GSTO1	0.759511	0.0158325
SMC3	1.66133	0.000997374
SHOC2	-1.59363	1.88103e-09
DCLRE1A	-2.33413	1.66249e-08
SHTN1	-1.87851	0.0347259
NANOS1	-1.32995	0.044655
TIAL1	1.47333	0.000346394
WDR11	-1.48534	2.70403e-05
ATE1	-0.971598	0.000289243
FAM24B	-1.43095	0.0032561
C10orf88	-1.59017	0.000505799
CPXM2	-2.08197	0.0023247
EEF1AKMT2	-1.30789	0.0483928
ZRANB1	1.10928	0.0051323
CTBP2	1.2545	5.11005e-05
UROS	1.45859	0.00227081
ADAM12	-2.77498	1.11582e-07
GLRX3	-1.79813	3.53342e-08
PPP2R2D	-1.19619	0.000221164
NKX6-2	0.89092	0.00100511
TUBGCP2	1.25974	0.00508167
ZNF511	1.20932	0.0137535
PSMD13	1.91895	3.41558e-05
IFITM2	2.98038	4.55192e-14
IFITM1	5.28146	1.15338e-22
IFITM3	5.4688	2.38164e-27
PTDSS2	1.50427	6.8744e-09
RNH1	1.13628	0.0025195
LMNTD2	1.88481	0.00412443
IRF7	2.51806	2.08037e-05
TALDO1	0.79557	0.0120085
PIDD1	1.69961	0.0360325
PNPLA2	1.30143	0.000116514
POLR2L	1.53346	0.00190832
TSPAN4	3.28737	5.54553e-11
CHID1	1.86035	0.00387323
CTSD	1.36228	2.53664e-06
HOTS	-2.46579	2.94093e-05
IGF2	-2.7892	9.1239e-05
INS-IGF2	-2.6036	0.000308194
TSSC4	1.91818	1.78091e-06
SLC22A18	2.0422	0.0100978
NUP98	1.15031	0.0232996
HBD	2.61898	0.00229778
HBE1	4.76594	1.36361e-15
TRIM5	1.17522	0.0264641
SMPD1	1.33183	0.0169556
AKIP1	0.675381	0.0244919
TMEM9B	-0.980564	1.03338e-05
EIF4G2	-0.816591	0.000140698
ZBED5	1.18037	0.028225
USP47	1.07128	0.00019165
ARNTL	1.23038	0.046605
PSMA1	-1.21649	1.05796e-05
PRMT3	-1.28961	0.00668075
GAS2	-1.10134	0.0116187
SVIP	-0.824385	0.0181921
BDNF	-1.00633	0.0385934
EIF3M	1.06445	0.0414834
CCDC73	1.99194	0.0251997
HIPK3	-1.01591	3.15075e-08
APIP	-1.20008	0.0276123
TRAF6	1.13784	0.0460719
API5	0.911352	0.000819484
ALKBH3	2.76836	1.14102e-07
TSPAN18	-1.54352	7.20662e-09
PRDM11	-1.52986	0.0315036
LOC101060179	-1.40484	0.0216606
PHF21A	0.932511	0.0289209
DGKZ	0.617795	0.0201282
MDK	1.51423	0.000345301
ATG13	0.653591	0.0150447
ZNF408	1.10559	0.029881
CKAP5	0.893142	0.0163262
LRP4	2.3462	0.00658621
ARFGAP2	1.5338	1.35014e-07
SLC39A13	1.50323	0.000601816
PSMC3	0.868866	0.0300357
FNBP4	1.45292	0.0212336
TIMM10	2.11213	0.000732047
UBE2L6	1.19193	0.0153965
SELENOH	1.34838	9.20075e-05
CTNND1	-1.47409	0.0283383
ZFP91	-0.626137	0.0306963
GLYATL2	-2.11749	0.00262451
GLYATL1	-1.75381	0.00139311
DTX4	-1.94795	0.046446
MS4A3	-1.82773	0.042516
MS4A7	-3.51687	5.04383e-06
FADS2	1.13684	6.66308e-05
ASRGL1	-1.23716	0.0104376
MTA2	1.35215	3.20956e-05
EML3	1.25197	0.000733463
B3GAT3	1.66012	0.000704209
LBHD1	1.86045	8.88793e-06
C11orf98	1.4343	0.00226919
UQCC3	2.4667	9.46593e-06
UBXN1	1.2903	0.000427894
TTC9C	1.13847	0.0391142
POLR2G	0.76646	0.0352557
TMEM179B	1.45189	0.00494788
STX5	1.24535	0.0051214
PLAAT4	1.39604	0.000760184
PLAAT2	-1.95139	0.00240503
OTUB1	1.44082	0.000470055
STIP1	0.837715	0.0258364
TRPT1	1.34048	0.000604506
NUDT22	1.06656	0.00421708
VEGFB	1.1427	0.00300862
FKBP2	1.83081	0.000106403
LOC114841035	1.83929	9.98238e-05
PPP1R14B	1.45499	0.0030811
GPR137	0.828252	0.00668348
ESRRA	0.694962	0.0418631
TRMT112	1.38733	0.000816545
PPP2R5B	1.64233	0.000143162
ARL2	2.2079	5.55401e-08
TM7SF2	1.76005	0.00558092
ZNHIT2	1.89852	0.0133199
SYVN1	1.26216	0.00899563
DPF2	1.24304	0.00415259
SCYL1	0.886086	0.0121156
LTBP3	1.54456	0.00447824
EHBP1L1	1.25244	0.000480207
RELA	0.86254	0.000206929
KAT5	1.26409	0.00209129
RNASEH2C	1.37562	0.00139246
SNX32	1.08416	0.0058389
CFL1	0.716692	0.0427384
EFEMP2	1.4713	0.00305138
CTSW	1.54251	0.0136084
FIBP	1.48212	0.00272593
CCDC85B	1.00438	0.00812979
C11orf68	0.770491	0.0151337
DRAP1	1.58699	9.50714e-05
SART1	1.04246	0.00394168
EIF1AD	1.89444	0.00181706
SF3B2	0.82433	0.00700294
ZDHHC24	1.54326	0.00716534
CCS	1.58856	0.00125403
RBM14-RBM4	0.891688	0.011373
RBM14	0.725753	0.0390049
RCE1	2.315	0.00351606
GRK2	0.685508	0.0498424
RAD9A	1.47989	6.40587e-05
PPP1CA	0.896778	0.000739215
RPS6KB2	0.695885	0.0418631
CORO1B	0.817911	0.0054336
TMEM134	0.884234	0.0173958
AIP	1.46578	7.96575e-07
CDK2AP2	1.00086	0.00484009
NDUFV1	1.38833	0.00776487
NDUFS8	2.90332	2.31788e-06
KMT5B	1.00747	0.0271279
PPP6R3	0.62092	0.0204271
MYEOV	-1.76826	0.000205329
LRTOMT	-0.786251	0.023091
ATG16L2	1.19991	0.040598
RAB6A	-1.24365	1.72921e-06
RNF169	2.17609	0.000360127
XRRA1	1.82027	0.00459543
GDPD5	2.08217	0.0195669
SERPINH1	2.83755	2.90605e-06
THAP12	-1.80032	1.35091e-06
LRRC32	-1.51013	0.00935037
RAB30	-1.1104	0.00885491
PCF11	-1.54207	0.00220697
CREBZF	-0.731007	0.041323
TMEM135	1.8433	0.00421309
TAF1D	0.996666	0.0250784
PANX1	-1.11592	0.00107998
AMOTL1	-1.59906	7.12467e-05
SRSF8	-1.26264	3.35008e-07
YAP1	-2.67478	0.00392139
BIRC2	-1.14956	4.54664e-06
DCUN1D5	1.16037	0.0108721
PPP2R1B	1.30317	0.00715944
BCO2	-2.19136	0.0227793
REXO2	0.944738	0.000480813
PAFAH1B2	1.00028	0.00674
RNF214	1.59046	0.000120411
MPZL3	-1.45144	0.0188727
PHLDB1	1.52155	0.0421661
VPS11	0.714585	0.0153498
HMBS	2.536	0.00483198
H2AX	1.07452	0.0155257
ARHGEF12	-0.94494	0.00175022
TBCEL-TECTA	-1.97596	0.00011759
TBCEL	-1.1007	0.00095659
TECTA	-2.20846	0.000190673
VSIG2	-0.927959	0.026726
ROBO3	1.98448	0.00190125
SLC37A2	-1.92346	0.0486285
FLI1	-0.846076	0.0156299
ARHGAP32	-0.798108	0.0472845
THYN1	1.06381	0.0459879
NINJ2	-0.978785	0.00323714
RAD52	1.68028	4.67897e-05
WNT5B	2.15917	0.00354717
ADIPOR2	1.02221	2.12899e-06
LTBR	1.94856	0.0042014
CD27	-0.603259	0.0331635
CHD4	0.758626	0.00494747
LPAR5	-1.39454	0.000711387
ING4	0.601595	0.025569
CD4	-1.96472	0.00352188
TPI1	0.740728	0.0377106
SPSB2	1.42476	0.0143489
PHB2	0.928573	0.00224528
EMG1	1.25977	0.000661872
PHC1	1.20543	0.000160406
M6PR	1.19707	2.11379e-07
A2M	-2.09008	0.00194609
LOC105376678	-1.99653	0.0200471
MAGOHB	-4.06433	3.18989e-31
STYK1	-1.90178	0.00849479
TAS2R14	-1.67938	0.0302455
ETV6	-0.588474	0.011759
PDE6H	-1.96548	6.27898e-05
MGST1	-1.6978	0.000782339
GOLT1B	-1.74108	1.92981e-06
SPX	-1.48302	0.000463461
GYS2	-1.28852	0.00229977
CMAS	0.893151	0.00217883
LOC645177	-1.62968	0.0060964
IRAG2	-0.891191	0.00336332
ETFRF1	-1.23187	0.000529683
STK38L	-1.47137	0.000309994
OVCH1	-1.90171	0.0339899
RESF1	1.61013	0.00600167
BICD1	-1.59629	0.00016301
DNM1L	-1.2813	9.10105e-07
ALG10	-1.58251	3.03793e-05
ANO6	-1.07121	0.000230679
RPAP3	-0.841065	0.00579052
SLC48A1	1.33527	0.0143024
HDAC7	1.06439	0.00813217
VDR	-0.844289	0.0300351
TMEM106C	-1.52983	5.36937e-07
FKBP11	2.58628	0.00288822
TUBA1A	-0.661617	0.0472291
MCRS1	1.15967	0.0326845
BCDIN3D	1.59164	0.0442292
SLC11A2	1.34205	0.00390797
DAZAP2	-1.26045	3.30032e-05
SLC4A8	-2.71158	8.24437e-05
ATG101	2.17701	0.000812197
KRT5	-3.80817	9.67883e-07
AMHR2	2.72352	0.000632911
ITGA5	1.04106	0.0155732
ITGA7	2.039	0.0249356
BLOC1S1	0.947713	0.0208155
CD63	0.677897	0.0376616
SARNP	1.24184	0.00956846
ORMDL2	1.09866	0.0223838
DGKA	1.28803	0.00886149
RPS26	1.35799	0.0135137
PA2G4	1.71265	0.0149987
ZC3H10	1.55739	0.0465235
ESYT1	1.38494	0.00102692
MYL6B	0.85945	0.0377106
PTGES3	0.921911	0.000991639
NACA	1.04951	0.00398278
MARS1	1.37283	0.000168041
DDIT3	2.62063	4.59083e-07
DCTN2	0.916956	0.00166019
OS9	1.24628	0.00216314
AGAP2	1.62406	0.000228081
TSPAN31	1.66077	5.81387e-06
CDK4	2.15307	6.70809e-11
AVPR1A	-2.37623	1.32633e-11
RASSF3	-1.21782	0.0299072
GNS	1.59772	0.00941315
MSRB3	-1.22245	0.00102692
TMBIM4	-1.44711	1.82917e-06
MDM1	-1.05349	0.00157631
RAB3IP	1.60292	0.00279604
ATXN7L3B	-0.608745	0.0178815
OSBPL8	-0.714079	0.0101303
DUSP6	-1.68474	0.00330226
POC1B	-2.11556	7.80217e-12
POC1B-GALNT4	-1.39037	0.0208066
NUDT4	1.28013	0.00292532
SOCS2	1.39858	0.0133823
VEZT	-1.8597	2.46707e-05
ELK3	-1.37259	6.71547e-06
CDK17	-0.890587	0.0227384
NEDD1	-1.67492	2.966e-06
SLC25A3	0.584916	0.0192619
WASHC3	-1.50323	1.66249e-08
TXNRD1	-0.863422	0.00561706
TCP11L2	1.78742	0.0184207
PRDM4	-0.705501	0.0142953
SART3	0.97236	0.00104533
SSH1	-0.84128	0.00259008
ATP2A2	-0.923369	0.044288
SH2B3	-0.819199	0.00036335
BRAP	1.21609	0.00417334
ALDH2	-1.34838	0.0241753
ERP29	1.1654	0.00296393
PLBD2	1.90342	0.0101888
TBX3	-2.057	0.0230728
MED13L	-0.916467	0.00649009
MAP1LC3B2	-1.81841	2.67017e-11
WSB2	-0.686127	0.0123347
PRKAB1	0.979649	0.0128445
GATC	1.2049	0.00053278
SRSF9	1.19891	8.40408e-05
DYNLL1	-1.22361	0.000879484
RNF10	1.31107	4.56696e-05
ACADS	1.5145	0.0164114
P2RX4	2.90725	5.24861e-07
ANAPC5	-1.42552	0.000234494
PSMD9	1.08661	0.00589408
MLXIP	0.772324	0.0168681
B3GNT4	1.04826	0.0303379
DIABLO	0.712711	0.0377987
CLIP1	-1.2153	0.018287
OGFOD2	1.07291	0.0142929
ARL6IP4	1.26753	0.00501322
C12orf65	1.06822	0.0197986
DDX55	2.09474	0.0071614
ATP6V0A2	1.13116	0.0211371
DNAH10	-0.912317	0.023604
CCDC92	-0.97206	0.00030009
ZNF664-RFLNA	-1.89674	0.00025219
ZNF664	-1.24657	1.59676e-05
SFSWAP	1.20585	0.00334959
MMP17	2.4369	0.000105929
ZNF140	1.5569	0.0124102
ZMYM5	1.18357	0.0405749
CRYL1	-1.15143	0.0068729
IFT88	-0.850928	0.0451186
LATS2	-0.906766	0.0449936
ZDHHC20	-1.01097	0.0115114
PABPC3	-0.948225	0.0479378
RNF6	-1.2919	7.5711e-06
WASF3	-1.77518	9.24901e-05
USP12	-1.00113	0.0001195
GTF3A	0.868889	0.00999338
PAN3	-0.646701	0.0126134
POMP	1.18044	0.0221947
UBL3	-0.976456	0.000101416
HMGB1	-1.7429	1.68431e-16
USPL1	2.19098	0.00136
NBEA	-1.63133	0.000208037
UFM1	-1.08561	0.0476915
SLC25A15	-1.70706	0.000545436
NAA16	1.62263	0.036439
RGCC	-1.26778	8.23702e-06
VWA8	-4.93666	1.75826e-20
AKAP11	-1.33277	0.0204271
EPSTI1	2.42007	1.02798e-05
COG3	1.39538	0.0191185
HTR2A	-1.42658	0.00344968
ITM2B	-0.901539	0.0100546
RCBTB1	1.58926	0.00658433
TRIM13	1.09592	0.023229
CKAP2	-1.85287	5.35189e-06
SUGT1	0.920707	0.0384729
PCDH9	-1.48959	0.00140785
DACH1	-1.4346	0.0260358
MZT1	-1.84313	5.80163e-05
KCTD12	-2.46747	0.000281744
RBM26	1.14225	0.044496
GPR180	-1.12487	0.0228586
RAP2A	-0.584484	0.0357379
DOCK9	-1.65647	0.0186304
TPP2	1.02753	0.0176003
METTL21C	1.80499	0.000608032
ERCC5	1.48036	0.00129429
LIG4	-2.12585	3.44689e-06
COL4A1	-3.19939	9.16511e-05
COL4A2	-4.04693	1.34677e-19
ANKRD10	-0.638655	0.0135122
CHAMP1	1.22634	0.0204987
KLHL33	-2.01822	0.0337131
APEX1	1.05568	0.00307441
RNASE3	-2.03518	0.0264765
TMEM253	-1.61434	0.0156026
METTL3	0.921662	0.0337733
ABHD4	1.21024	0.0112943
PSMB5	0.99378	0.0319682
ACIN1	1.08977	0.00554856
C14orf119	-0.818055	0.00321938
RNF212B	-2.34228	5.87784e-08
BCL2L2-PABPN1	1.06896	0.00876684
BCL2L2	-0.758544	0.00667977
PABPN1	1.2093	0.00232727
SLC22A17	1.19912	0.0134514
CMTM5	0.785859	0.0055312
NGDN	1.65665	0.0400476
PCK2	0.902014	0.0464521
DCAF11	1.07246	0.000383015
PSME1	0.841084	0.0145323
RNF31	1.30421	0.00514378
IRF9	1.47971	0.00217883
REC8	2.32451	0.00139061
TSSK4	-2.11958	0.00228303
CHMP4A	1.13065	0.00122004
ARHGAP5	-1.24196	0.000543103
SPTSSA	-1.37752	0.00121323
SNX6	-0.614121	0.00940644
FAM177A1	-1.07183	0.00319816
PPP2R3C	-1.20528	0.000210249
PSMA6	1.10146	0.012454
MIA2	1.23953	0.0353117
FKBP3	1.27523	0.0126086
MIS18BP1	1.7294	0.0117885
LRR1	1.1524	0.0120401
RPL36AL	1.25626	0.00338704
KLHDC2	1.07627	0.00783633
NEMF	1.0116	0.0265332
DMAC2L	-1.12495	3.38657e-06
CDKL1	-0.97828	0.00229343
ATL1	-0.831111	0.0185866
SAV1	-1.30533	4.66497e-05
NIN	-0.845967	0.000579733
TRIM9	-1.41313	0.00544683
TXNDC16	1.35846	0.0109588
FERMT2	-2.32413	0.00106892
DDHD1	1.55687	0.024073
CNIH1	-0.943082	0.0254142
KTN1	1.13269	0.0176211
AP5M1	-1.34094	7.2153e-06
RHOJ	-2.18998	0.00849479
HSPA2	-1.15261	0.0210974
PLEKHG3	0.942945	0.0354158
MAX	-0.892202	0.00933743
FUT8	1.11264	0.000517116
ATP6V1D	-0.801432	0.00288569
ACTN1	-0.77815	0.000173848
ZFYVE1	1.11002	0.00942182
PNMA1	-0.785896	0.0029111
ZNF410	1.47038	9.6884e-06
FAM161B	1.38667	0.0157973
COQ6	1.77012	0.000463922
ALDH6A1	-0.959742	0.00451433
MLH3	-2.58367	4.17945e-08
POMT2	1.85028	0.0282822
TMED8	-0.968376	0.0312048
VIPAS39	1.1858	0.00708444
SPTLC2	1.05529	0.023579
CEP128	-2.20177	0.000171897
SEL1L	-0.720774	0.017576
NRDE2	1.16125	0.0200471
PPP4R3A	1.01066	0.00565753
TC2N	-1.64381	5.94908e-07
NDUFB1	1.19178	0.0078401
CPSF2	0.926521	0.0129864
GOLGA5	1.05605	0.00600091
GON7	-1.47805	9.2698e-05
DDX24	1.2534	0.00107158
IFI27L1	1.1298	0.0155059
IFI27	4.92941	4.82331e-11
IFI27L2	1.20343	0.00935037
CLMN	-1.7126	0.000180959
TCL1A	-1.99016	0.0176955
SETD3	-0.726341	0.00783633
CCDC85C	0.930366	0.000458935
DLK1	-2.6504	0.000658819
AMN	0.859746	0.00338704
EXOC3L4	1.76128	0.00242729
CKB	1.66948	3.02521e-05
COA8	1.40542	0.0077021
KLC1	0.837682	0.0239179
ZFYVE21	-1.44108	4.54647e-06
PPP1R13B	-0.969998	0.00441367
KIF26A	-1.82098	0.0306637
SIVA1	1.94583	0.00213873
PLD4	-2.2543	0.000887352
NUDT14	1.72768	0.0401221
PACS2	0.838338	0.032646
LOC107983983	-1.92396	0.043332
FAM189A1	-2.06614	0.0231181
MTMR10	-0.929973	0.00840892
EMC7	1.06936	0.00922284
DNAJC17	1.89649	0.0292384
ZFYVE19	1.5642	0.00919755
CHP1	1.06904	0.00414679
OIP5	-1.68166	0.0060964
EHD4	-1.12094	0.0427456
GANC	-0.806809	0.0230029
SNAP23	-1.10627	0.00121182
LRRC57	-1.61334	0.000133262
CDAN1	2.08553	0.001036
PPIP5K1	1.81142	0.0110082
PDIA3	1.01654	0.000138488
ELL3	1.73339	0.0278364
SERINC4	-1.21199	0.00088456
EIF3J	1.11487	0.0084023
PATL2	1.14034	0.0067658
B2M	-1.92333	1.37462e-20
TRIM69	2.29584	0.00164622
DUOXA1	-3.34311	2.79409e-07
DUOX1	-1.94156	0.00814417
BLOC1S6	-1.3149	0.000206436
SHC4	-1.99147	0.0399669
EID1	-1.78791	1.92729e-05
SECISBP2L	-1.02112	0.0360024
GALK2	-0.959926	0.029438
FAM227B	-1.49572	5.03618e-05
DMXL2	-1.9614	0.0203727
TMOD3	-1.06755	0.000787513
MYO5C	-1.75549	0.0119384
ARPP19	-1.27377	2.23597e-07
PIGBOS1	1.75913	0.0081426
C15orf65	1.65546	0.0385934
TEX9	-1.28832	0.0437969
ZNF280D	2.07788	0.000213528
GCOM1	-1.39074	0.029881
ALDH1A2	-2.64744	2.56226e-06
LIPC	-1.34547	0.00610024
USP3	1.33302	0.0126739
SNX1	1.28492	3.9399e-06
SNX22	1.23921	0.000241419
PPIB	1.39087	2.61893e-05
TRIP4	-0.761735	0.0148904
CLPX	1.2531	0.0155059
DENND4A	1.1964	0.0119913
ZWILCH	-0.96183	0.0435804
SMAD3	1.13474	0.0189206
IQCH	-1.84977	0.0195565
CLN6	3.73171	6.06872e-16
GLCE	-1.55328	0.00760765
RPLP1	-0.887144	0.0215327
TLE3	1.11646	0.00532356
UACA	-1.02963	0.0151815
NPTN	-1.35954	1.93479e-07
PML	1.44812	0.000941632
CYP11A1	-1.89977	0.00622555
SEMA7A	-1.66333	6.3021e-05
CLK3	1.53468	0.000104507
SCAMP2	0.809146	8.65764e-05
COX5A	1.67059	0.00145433
NEIL1	1.93465	0.000982229
IMP3	1.32822	0.0259802
UBE2Q2	-1.16041	0.02074
LINGO1	2.02504	0.0198366
IDH3A	-1.18625	0.0057238
ACSBG1	-1.38709	0.00135892
MINAR1	-2.63041	0.000365141
MTHFS	-1.11058	0.0138932
FAH	0.922887	0.009585
CEMIP	-1.93712	3.68401e-06
CFAP161	-1.07923	0.0383991
IL16	-0.856791	0.0250784
TM6SF1	-1.50063	1.83144e-06
HDGFL3	-1.31867	2.60669e-05
SH3GL3	2.56501	0.000528804
SEC11A	-0.834068	0.0179639
AEN	1.86736	0.032172
ISG20	1.51029	0.0309333
ARPIN-AP3S2	1.05047	0.0162515
AP3S2	1.06408	0.0153125
ARPIN	-1.79699	0.0459879
UNC45A	0.944055	0.00408009
MCTP2	1.39983	0.00561435
CHSY1	-1.40247	0.00103116
SELENOS	1.50186	0.0123482
SNRPA1	2.00401	0.007406
LOC107984751	-1.34869	0.000109482
TM2D3	1.24651	0.000194594
MPG	1.38317	3.70962e-05
NPRL3	0.92695	0.0249371
HBQ1	1.51779	0.0068729
LUC7L	1.30386	0.00609398
FAM234A	1.07251	0.00394168
MRPL28	1.59364	8.40408e-05
PGAP6	0.805441	0.00941126
NME4	1.35248	0.00721991
DECR2	1.83097	0.0200758
CAPN15	1.67641	0.010954
PIGQ	1.97069	2.73345e-05
METTL26	1.72278	3.86669e-05
RHOT2	0.888665	0.00138501
STUB1	1.00841	0.00306419
JMJD8	1.03477	0.0153702
METRN	2.82139	0.000146272
UBE2I	1.03676	0.000528804
TSR3	1.14316	0.00449955
C16orf91	1.40716	0.0351592
CLCN7	0.875806	0.0210099
TMEM204	-1.12517	0.0104105
MRPS34	1.50344	0.000251497
SPSB3	1.38934	0.00010034
HAGH	1.38619	0.0156299
NDUFB10	1.03992	0.0252786
GFER	1.43508	0.0238016
[truncated: 902 more rows]

## Sheet: S2
Gene	log2FoldChange	padj
HBE1	4.98104	1.12261e-14
LY6E	4.90134	6.67367e-20
IFITM3	4.61147	2.91247e-16
IFI6	4.37015	5.50913e-10
LGALS3BP	4.31818	1.66312e-28
CLN6	4.24564	3.22811e-17
IFITM1	4.12872	6.0879e-12
IFI27	4.11738	3.95993e-07
JAK3	3.90771	1.41138e-16
FDXR	3.90264	2.61635e-10
CDHR1	3.8859	7.99745e-10
GCKR	3.84178	8.21816e-09
FNDC4	3.78212	5.189e-07
IGLL5	3.7774	2.25485e-07
COL18A1	3.6387	1.17842e-06
KREMEN1	3.61424	9.15698e-06
PRSS50	3.44005	5.00914e-07
METRN	3.4305	9.34528e-06
WFDC1	3.41404	0.000162374
OLFML2A	3.32093	2.62146e-05
TSPAN4	3.30414	9.05116e-10
CHST13	3.2541	2.02979e-06
CMPK2	3.23762	2.52706e-06
CRELD2	3.22249	5.88985e-05
SEC14L2	3.21707	4.73e-08
TP53I3	3.21625	1.72149e-14
IFITM2	3.20934	2.6543e-13
APLP1	3.13952	0.000127905
DECR2	3.11984	4.54518e-05
MAOB	3.11445	9.85456e-10
MZB1	3.07156	0.000212028
UNC13B	3.06488	4.7385e-06
KLF1	3.0538	0.000235352
RSAD2	3.02884	3.04578e-05
LOC101928120	3.02354	9.98199e-13
NRSN2	3.02015	1.75513e-07
HPSE	3.01998	2.13478e-08
NUDT14	2.9471	0.00027662
SERPINH1	2.90706	8.4721e-06
MGAT5B	2.88326	0.00202419
IDUA	2.87823	2.79115e-05
KIFC2	2.8729	1.50594e-05
INSL3	2.84985	8.96248e-05
ARL2	2.8351	9.19649e-11
SPATA20	2.80785	0.000241452
ARMC12	2.78498	0.00216883
CD96	2.77679	7.977e-05
MRPL27	2.7671	0.000352948
IL1R2	2.76598	0.0032319
TEX50	2.75423	0.00324546
ANKRD45	2.74105	0.000713347
POR	2.74016	0.000287173
C4orf48	2.736	1.83538e-05
PIK3IP1	2.72937	2.10962e-05
FOLR1	2.72861	0.00236975
ROGDI	2.69783	8.82468e-14
CD274	2.68372	0.00113197
FKBP5	2.68242	0.00022518
MAPK12	2.67819	0.00102506
SLC25A37	2.6661	0.00196617
SNX27	2.62677	1.80345e-05
ISG15	2.60753	0.000608942
ALPL	2.60001	0.0032893
ADCK5	2.59544	0.00295947
PPP6R2	2.58995	8.68698e-05
SHISA4	2.58006	0.000229415
TXNRD3	2.57489	0.00222455
LPIN1	2.56999	2.9141e-05
MMP25	2.5675	0.00612161
ACACA	2.56475	0.000201512
ADGRG3	2.55336	0.00170965
PHPT1	2.5476	0.000756418
LTBR	2.5392	0.000339274
H2AW	2.53453	0.00130864
CFAP99	2.52927	0.00443914
HERC6	2.52145	5.15621e-06
ZNF385B	2.51539	0.0064869
USP18	2.49391	0.00219572
ALS2CL	2.49163	0.00053004
PLBD2	2.4882	0.00118612
PFKFB4	2.4845	2.44847e-05
NPW	2.47782	0.00703504
SRM	2.46257	1.98498e-05
PCYT2	2.46145	5.15621e-06
TAPBP	2.45546	9.13035e-08
NDUFS8	2.45111	0.000364813
P2RX4	2.4489	0.000146534
STARD7	2.44718	1.65151e-06
MSANTD1	2.44261	1.09419e-06
SLC19A1	2.43865	0.00513839
NDRG3	2.43029	2.56334e-12
ITGA7	2.42768	0.00887404
URM1	2.42709	3.10214e-05
FOXH1	2.42229	0.00385327
SMIM1	2.41812	6.21383e-06
CRELD1	2.41133	1.00608e-05
MPP6	2.40798	0.000298613
MIIP	2.40764	2.25281e-05
S100A12	2.40748	0.0035952
FAM83H	2.40329	0.00386387
CERCAM	2.39021	0.00112227
TPM2	2.38829	0.000400481
LPAR2	2.38651	3.28888e-06
FAM174C	2.38386	9.49923e-06
FIBP	2.38325	2.78953e-06
MBOAT7	2.38282	1.10532e-07
NCDN	2.38237	0.00428997
TSPAN17	2.37445	8.97641e-05
SLCO5A1	2.37027	0.00224382
TPRN	2.35844	0.00160136
OSGIN1	2.35806	0.00573043
RNF213	2.35693	1.00779e-07
BHMT2	2.35136	0.0159132
CTSW	2.34724	0.000305222
LIME1	2.33608	0.0037267
CDCA7L	2.33359	0.000167412
ZNF496	2.33065	1.55197e-06
OBSL1	2.32655	2.33132e-05
ACADVL	2.31824	4.33743e-08
MMP17	2.31785	0.000830973
MTFP1	2.31611	0.00241262
RECQL4	2.31449	0.0101131
GGT1	2.31273	6.14506e-07
RHAG	2.29552	0.0075929
XYLT2	2.29179	1.68558e-11
RETN	2.28683	0.0159713
SMIM10	2.2704	0.00509222
NTNG2	2.25491	0.0001296
CELF3	2.24814	0.00158108
AGRN	2.24633	0.00442401
MVB12A	2.24412	0.00364556
TMEM208	2.2352	0.00192219
SHC1	2.21946	8.73476e-10
IKBKE	2.21374	0.00428401
LRP3	2.2123	0.000136896
MAPRE3	2.20502	0.00416966
SCO2	2.19823	6.14506e-07
HBD	2.19436	0.0198919
FOLR3	2.18875	0.022049
PRELID3A	2.18645	0.0169942
CASZ1	2.17728	0.00950687
EGR1	2.17159	0.0070896
C1QTNF6	2.17131	0.00657754
ATOX1	2.16964	4.42602e-05
DNAH11	2.16682	0.00183818
MINDY4	2.16534	0.0206931
ASCC2	2.16086	0.00824381
BCL3	2.16058	0.00882952
ANXA5	2.15569	7.9688e-05
MRPS23	2.15452	0.00287351
ITPKC	2.1532	0.0135507
SYT5	2.15298	0.0266255
ALKBH3	2.14913	0.000289812
NAXE	2.14705	0.0039344
TREH	2.14588	0.0279859
CHID1	2.14482	0.00166654
LAT2	2.13794	2.72271e-05
CMTM7	2.13532	0.00247447
CLVS1	2.13116	0.000339274
PIDD1	2.12907	0.0109845
NINJ1	2.12806	5.66124e-09
DERL3	2.12643	0.00156157
ATP6V1C2	2.12434	0.000483923
MSRB2	2.12318	3.24019e-06
GGTLC2	2.11477	0.0100994
BCL7C	2.10974	8.29756e-05
SPINK4	2.10721	0.0258506
BMP1	2.10488	0.0161297
USP41	2.10229	0.0301635
PHKG1	2.10146	6.57795e-05
NRBP2	2.10126	0.000240818
EFCAB8	2.10067	0.00282227
ALKBH7	2.09997	3.45584e-06
DCXR	2.09971	0.000114023
SLC39A8	2.09467	2.2497e-05
DPM2	2.09038	4.9578e-06
ATP5F1D	2.08704	2.5408e-06
PIGQ	2.08475	4.54839e-05
CALR	2.0758	3.34007e-05
NTAQ1	2.07569	0.0136608
PRAF2	2.07566	4.75668e-10
SLC22A18	2.075	0.014241
TOMM5	2.06706	2.72569e-05
P3H1	2.06594	1.27931e-08
TSPO	2.06439	0.000315667
TGIF2	2.06337	0.0128423
CAMK2A	2.06003	0.0358994
FLYWCH1	2.05673	4.68248e-05
USP35	2.05589	0.0355045
HCFC1R1	2.04973	6.71573e-06
CLDND2	2.04903	0.00210741
S100A8	2.04894	0.00468595
PSAP	2.04645	9.87796e-08
CACFD1	2.04587	0.0345722
PGF	2.03969	0.0343225
CNN2	2.03832	6.81733e-06
HPR	2.03611	0.0116198
JOSD2	2.03555	2.29449e-06
AMHR2	2.03379	0.0237477
BGLAP	2.03286	0.0336521
C20orf27	2.02829	0.000955819
C2	2.02533	0.0177669
HMBS	2.0204	0.0406145
LMO4	2.01581	0.0012416
ZACN	2.0153	1.33784e-06
FASTK	2.01492	0.00028722
SLPI	2.01236	0.0420754
SH3GL3	2.01233	0.01589
CCDC120	2.00995	0.0394981
CCDC24	2.00933	0.031667
DEFA1	2.00509	0.0136523
DEFA1B	2.00509	0.0136523
METTL2B	2.00282	0.0414569
VASN	2.00021	0.0165389
SHISA8	1.99505	1.55433e-05
SLC2A1	1.99194	0.0375147
FKBP11	1.99061	0.0392936
PMF1-BGLAP	1.98759	8.24646e-05
SIL1	1.98407	0.0137069
LAMB2	1.98364	9.93643e-08
HP	1.97946	0.0315755
C1orf56	1.97868	2.67939e-05
KAZN	1.97455	0.000427765
USE1	1.97046	0.013972
CTSK	1.97028	0.0121678
ERFE	1.96913	0.00536042
MRPL37	1.9684	3.5358e-05
PARP3	1.96684	0.000833325
GNS	1.96675	0.00296845
RNF187	1.96657	8.20966e-05
MRPL1	1.96585	0.0452554
DYNC2I2	1.96483	6.08321e-05
ELL3	1.96472	0.0173586
IMPDH1	1.96173	0.00014413
BRICD5	1.95959	0.0440389
MROH6	1.95829	0.0125868
RELB	1.95712	0.00118459
CDK10	1.95452	0.00237175
PEX6	1.95314	0.00065266
MED27	1.9483	0.00470595
TRAPPC6A	1.94646	0.00392279
PCYOX1	1.94523	0.00326644
ODF3B	1.94403	0.0015112
MFSD12	1.94312	0.000213405
TYMP	1.94311	1.54829e-08
TUBB3	1.94206	0.00151835
TRIB1	1.9407	0.0220746
ZSCAN22	1.93424	0.0279593
THBS3	1.93132	0.00369757
CDH6	1.93055	0.0266623
DMAP1	1.92783	0.0313814
RNF144A	1.9261	0.00862742
ORC5	1.9259	0.0132733
RHBDL3	1.92379	0.0333985
ZDHHC24	1.92337	0.00128798
PMF1	1.92242	1.50676e-05
FKBPL	1.91606	0.0207367
PLEKHM1	1.91303	0.000171877
EME1	1.9126	0.000836947
AIP	1.91212	1.1267e-09
CBARP	1.9109	0.0236622
AQP3	1.91089	0.0486902
FBXO32	1.90986	0.0198631
FLAD1	1.90963	6.96742e-05
GHDC	1.89476	0.000279487
ATP6V1B2	1.89111	1.56594e-05
CDK1	1.88899	0.014147
SCAMP3	1.88316	0.000148781
GFUS	1.88201	0.000279487
S100A10	1.88101	0.0103853
ACSL1	1.87148	0.0234195
TIAF1	1.87105	8.95185e-07
FLOT1	1.86741	0.000104398
EFCC1	1.86701	0.0107769
SLC9A8	1.862	0.0191204
RAD23A	1.85934	0.00916273
DEFA3	1.85568	0.0249709
TATDN3	1.85405	0.00399887
VNN2	1.85218	0.04085
CC2D1A	1.84839	0.00742054
CISD3	1.84034	0.0273745
PAXX	1.83999	0.0480545
BNIPL	1.83962	0.00479676
PLD3	1.83958	1.80345e-05
FBF1	1.83903	0.00159611
PNPO	1.83837	0.0161297
COPZ2	1.83804	0.0358137
NEIL1	1.83586	0.00475073
CCDC106	1.8334	0.00141432
CHD3	1.83136	0.000164241
MYL9	1.8309	0.000647108
USPL1	1.82906	0.0171191
LOC101929937	1.82875	0.0074513
SEC11C	1.82852	0.0331698
TRIOBP	1.82529	1.45395e-05
VEGFB	1.82493	5.32899e-06
PPP2R5B	1.82398	9.8114e-05
RNPEPL1	1.81741	3.94397e-06
SLC39A13	1.81665	8.80436e-05
GRN	1.81581	1.56594e-05
TPCN1	1.81402	0.00394392
D2HGDH	1.81363	0.0180287
PRKCSH	1.81354	1.6119e-08
TONSL	1.81101	0.0026687
MRPL14	1.81062	0.0190809
GRINA	1.80859	0.00478035
GADD45GIP1	1.80661	0.0244086
REC8	1.8056	0.0284179
DYSF	1.80183	0.0246511
LIMK2	1.80176	0.0436764
POMT2	1.80041	0.0467961
ALDOC	1.79866	0.00550169
ATP6AP1	1.79591	2.55357e-06
RAD52	1.7939	7.9913e-05
COLGALT1	1.79041	0.00813469
PRR3	1.78763	0.0302652
CDC26	1.78597	0.00434746
PPP3CC	1.78556	0.00323096
BZW2	1.78458	0.000743894
SLC4A2	1.78444	2.53591e-05
S100A9	1.78418	0.0142307
RNASEH2C	1.78335	0.000116417
TM7SF2	1.78285	0.0101848
MRPL12	1.78232	0.0083699
CDAN1	1.77956	0.0122745
TRPM4	1.77825	0.00281281
BTBD6	1.77526	8.2082e-06
CTSD	1.77264	2.02931e-08
CCDC159	1.7717	0.000216239
HERC5	1.77165	0.0120884
EML2	1.77105	0.00429237
TPGS1	1.7709	0.00980952
GALE	1.76456	0.0451609
CDC25B	1.76333	0.00156459
ISG20	1.76158	0.0189915
CTNNBL1	1.76086	0.00782332
NUDT18	1.7608	0.0342084
FAM177B	1.7603	0.027258
CNIH4	1.75466	0.0123932
TMEM63B	1.75157	0.000255009
PDZD7	1.75113	0.00367042
NAGLU	1.74822	0.0200452
CYBA	1.74791	0.0441632
LTB4R	1.74498	0.00536079
MBD3	1.74452	2.82591e-06
FPGS	1.74429	0.000179178
RSAD1	1.74318	0.0346289
PISD	1.74043	0.000112066
ZASP	1.73737	0.000450145
SORT1	1.73701	1.11541e-06
FAM118A	1.73411	0.0109544
CCS	1.73376	0.00149757
PPIB	1.73241	1.2458e-06
SCPEP1	1.72963	0.0199029
GGACT	1.72952	0.0378654
OS9	1.72836	7.31312e-05
TOMM34	1.72783	0.00691528
SEC61A1	1.72562	6.86776e-08
MFSD10	1.72445	3.91914e-05
EGFL8	1.72297	0.00113229
EMC10	1.72248	0.000292346
NCLN	1.71644	0.0427756
AMT	1.7157	0.000193499
SLC52A2	1.7124	0.0382362
MARVELD1	1.71202	0.0449298
PLXNB3	1.71191	0.000191326
GPI	1.71041	1.43962e-05
FAM234A	1.70876	9.69064e-06
PPP1R14B	1.70772	0.00127663
PARP14	1.70697	0.00608212
PNPLA2	1.70317	2.96936e-06
AGAP2	1.70208	0.000408416
DNAH17	1.70096	0.022591
ABHD14A	1.69188	0.00582862
GSTM1	1.69085	0.0144416
SLC16A3	1.69044	1.08511e-05
ETFDH	1.68969	0.00210782
SNX32	1.68964	4.71873e-05
EVI5L	1.68828	4.49272e-05
SKIV2L	1.68652	0.00136014
MLST8	1.68317	0.00170965
ARL3	1.68282	0.0145229
PSMA5	1.68281	0.000341287
ELL2	1.67831	0.0030961
PSMB6	1.67826	0.00299452
RAVER2	1.67616	0.00147046
NICN1	1.67494	0.000924077
MED16	1.67335	0.00283474
FAM160B2	1.67305	0.00365797
ACOT7	1.67272	0.000114873
C6orf226	1.67131	0.00776337
EXOC3L4	1.66952	0.0094171
UQCC3	1.66828	0.0100362
PRADC1	1.66774	0.0132665
PGPEP1	1.66731	0.0103765
NAA80	1.66543	0.0384399
MAP3K13	1.66202	0.0395307
KIFAP3	1.66151	0.000193499
MICALL2	1.66149	0.00294662
PLOD3	1.65936	0.000480634
SPAG7	1.65643	0.000622594
SUMF2	1.65622	0.000701977
ABHD14A-ACY1	1.65499	0.0334399
SH3GL1	1.6535	3.24019e-06
SSBP4	1.65161	0.014241
SQLE	1.65116	0.0492437
KRBA2	1.65098	0.0286875
LENG1	1.65091	0.0222576
B4GALT2	1.64815	0.0381314
SMIM24	1.64707	0.0398252
C16orf91	1.64608	0.0195992
UROS	1.64222	0.00168298
MZT2B	1.64209	0.00536079
PDIA6	1.63907	0.00410311
AP1B1	1.639	7.26218e-05
COL6A3	1.63821	0.0198731
SELENON	1.63784	0.000591142
C9orf116	1.63687	0.0276562
CKS1B	1.63668	0.00855166
ABHD12	1.63545	0.00376942
DMPK	1.62895	3.16135e-05
HOOK2	1.6282	0.023033
OPTN	1.6267	0.0115359
LZTR1	1.62595	0.0345567
PFDN2	1.62451	0.0188012
AAK1	1.62424	0.0107704
ROM1	1.6225	0.00381982
YIPF2	1.62163	0.00177946
ATP1A1	1.62126	0.000111503
ACAD11	1.6206	0.0198731
C8orf82	1.62028	1.57151e-05
C3orf86	1.61761	0.0349897
TIMP1	1.61732	0.00496073
RFC2	1.61665	0.00098507
LMF2	1.61644	0.00359838
PA2G4	1.61487	0.040409
PRR5	1.61443	0.0329425
B3GAT3	1.61424	0.00287351
EIF5A	1.61292	1.74564e-08
SLC22A17	1.61206	0.00192426
TMEM134	1.61137	1.74501e-05
C17orf49	1.61093	5.85903e-05
TBC1D22B	1.61059	0.0209663
TEN1	1.60876	0.0172294
PIM2	1.60845	0.0069869
ECM1	1.60768	0.000446976
PARP12	1.60659	0.0223651
PRDX4	1.60336	0.0190027
SPG7	1.60239	0.00467333
C4B	1.60216	0.0404766
HADHA	1.60209	4.40155e-06
PFN4	1.60144	0.0015702
TSPAN31	1.59982	7.24015e-05
ROBO3	1.59805	0.0259412
SLC25A11	1.5958	2.45396e-06
NECTIN2	1.59547	9.5632e-05
TBC1D13	1.59482	2.80301e-05
RRAS	1.59471	1.50744e-08
LAGE3	1.5941	0.00109131
SMIM20	1.59356	0.0421746
ZNF219	1.59271	0.00640073
GAMT	1.59152	0.00159573
ARHGEF40	1.5913	0.00617475
ARL6IP4	1.59085	0.00108115
TRIM5	1.59008	0.00417516
NTRK1	1.58971	0.0465854
SNX22	1.5896	1.00853e-05
MPDU1	1.58733	0.00144337
IGFLR1	1.58639	0.00470595
FKBP3	1.58587	0.00359838
RERE	1.58569	0.0164094
EHBP1L1	1.58513	4.80925e-05
SAP25	1.58395	0.0477101
IMMT	1.58336	0.000491114
ARSA	1.58143	0.00100361
CNBP	1.58112	0.00145883
MYL6B	1.57963	0.000162867
TCIRG1	1.57943	0.0441102
CHEK2	1.57905	0.0135335
PLTP	1.57828	0.000548232
BUD23	1.57662	0.00299452
APRT	1.57481	0.00099679
CUL9	1.57478	0.0106027
SLC2A11	1.57362	0.000357465
PSMD11	1.57212	4.65772e-06
MOV10	1.57074	0.000333778
CHP1	1.56393	6.81929e-05
ZDHHC12	1.56381	0.000655261
B4GALT5	1.56232	0.0308682
NBDY	1.56123	0.00440989
TSSC4	1.5612	0.000671828
HMGA1	1.55826	0.016675
GSDMD	1.55756	0.016675
C6orf89	1.55671	0.00084383
ABCA7	1.55461	0.000314774
SREBF1	1.55425	0.0469889
COX19	1.55413	0.011828
PPFIA3	1.55379	0.00248886
P4HB	1.55202	0.000329398
CDK4	1.55153	3.65811e-05
AP4M1	1.54988	1.98538e-06
NPIPA1	1.54925	0.0395307
IBA57	1.54862	0.0358994
GUSB	1.54706	0.000178817
ROPN1L	1.54682	4.31837e-05
PDK2	1.54431	1.19268e-06
MCTP2	1.54383	0.00551504
TMEM147	1.54366	0.0344474
POLR2G	1.53912	3.10214e-05
OTUB1	1.53818	0.000713347
DDIT3	1.537	0.0135569
BORCS6	1.53582	0.00556767
GTF2E2	1.53484	0.0228563
RNF214	1.53423	0.000930497
NARF	1.53372	0.000229196
LY6G6D	1.5329	0.000665613
ADHFE1	1.53119	0.00218864
LSM4	1.53017	0.000251391
PACS2	1.52981	0.000148115
TKFC	1.52945	0.000548423
CDK5RAP3	1.52842	0.00528609
G6PC3	1.52839	0.000302388
ACADS	1.52527	0.0274769
CHRNE	1.52434	0.00894747
HCST	1.52319	0.000224755
CCER2	1.52223	0.0131785
ERCC1	1.52122	2.08079e-06
MAN1B1	1.52049	0.0184158
PLIN2	1.51886	0.0499549
PLPPR2	1.51801	0.0209291
EIF1AD	1.5173	0.027319
B4GALT7	1.51692	0.0155311
SLC25A1	1.51613	4.27055e-05
PDAP1	1.51554	0.00113639
TM2D3	1.51388	2.38026e-05
MLLT1	1.51386	0.000421229
CARM1	1.51265	0.018187
OGFR	1.50902	0.00907446
LOXL3	1.5089	6.81754e-06
EFEMP2	1.50851	0.0065495
CAPS	1.50621	0.0373359
GGA1	1.50476	0.00123407
DNAJB11	1.50474	0.0220002
TBC1D7	1.5047	0.00525231
LBHD1	1.50373	0.00143521
JMJD6	1.5035	0.0105979
EML3	1.5012	0.000195987
TEX49	1.50001	0.0133934
ACSL5	1.49926	0.0491504
NAA10	1.49881	0.00224533
ABHD14B	1.49752	0.000598698
CHRNB2	1.49694	0.00560635
CSTB	1.49595	0.0225058
EBP	1.4957	0.030774
PIGT	1.49501	0.0195879
SP100	1.49435	0.00643559
DDRGK1	1.49386	0.000904793
TXLNA	1.49265	0.002608
PTOV1	1.49229	0.000106094
ACAA1	1.49082	0.00149534
NT5DC2	1.4882	0.0449972
GARS1	1.48506	0.00406549
MRPL45	1.48076	0.0430414
NUDT19	1.47798	0.000291694
DGAT1	1.47557	0.0157946
FSIP1	1.47531	0.00630138
GAB3	1.47466	2.78515e-06
MLEC	1.47436	0.00261011
RAB34	1.47435	0.00158108
ITGA2B	1.47395	0.00152842
RNH1	1.47376	0.000311861
PLEKHG2	1.47373	0.000299857
JMJD8	1.47178	0.00128342
ARPC5L	1.46944	0.010332
RAD9A	1.46929	0.000347834
PSMD4	1.4688	0.000289812
ABHD4	1.46805	0.00513651
CFL1	1.46435	4.47693e-05
NME4	1.4628	0.00925773
CCDC22	1.46239	0.038034
C2CD2L	1.46233	0.000174719
ERAL1	1.46219	0.0132029
PIGN	1.46066	0.0121678
MZT2A	1.46056	0.023775
HUS1	1.45745	0.0262703
SAMD1	1.45676	0.00147952
PFKL	1.45613	0.00123407
RNF169	1.455	0.0435843
SGSM3	1.45384	7.41702e-05
GABBR1	1.45222	0.0126002
KIAA0895L	1.45157	0.0195474
PPP2R1B	1.44871	0.00573006
NOD1	1.44851	0.0217767
MAP11	1.44841	0.0158898
NAGPA	1.44839	0.0272473
CD151	1.448	0.00611999
COG4	1.44686	0.00389947
NUDT4B	1.44653	0.00421485
DRG2	1.44604	0.0359167
EHMT2	1.44556	0.0032319
ESYT1	1.44532	0.00197043
ZNHIT1	1.4452	0.00102879
TMEM86B	1.44445	0.0275681
SAMD14	1.44386	0.000879304
RAB4B	1.44248	0.000279463
IFT27	1.44247	0.0278192
ZNF692	1.44225	0.0432938
FADS2	1.4422	3.26049e-06
RBM15	1.43993	0.0302652
SNRPD2	1.43965	0.00470595
IRAK1	1.43904	0.000327064
DLG4	1.43673	8.16965e-06
POLR3H	1.4361	0.00159552
CD99L2	1.43545	0.00684775
COX5A	1.43414	0.0161929
CDC37L1	1.43375	0.0332647
FAAP20	1.43371	0.00250942
RALGDS	1.42853	2.50002e-05
MORC2	1.42829	0.00372102
RANGAP1	1.426	0.00978795
CKB	1.42462	0.00202274
NIPAL3	1.42295	0.0171713
FN3KRP	1.41842	0.00424567
RAB33A	1.41802	0.0252916
IFI44	1.41713	0.0183239
POLR2L	1.41668	0.0121906
TMEM50B	1.41545	0.0248736
MAP1LC3A	1.41317	0.00776761
EEF1D	1.41107	0.00381982
TMUB1	1.41052	0.000315667
SPECC1L	1.41031	0.0101088
BOLA1	1.40959	0.0344305
WDR86	1.40901	0.0227604
GGCT	1.40611	0.0344117
NDUFV1	1.40583	0.0153093
LSS	1.40457	0.0416971
STK11	1.40307	8.42627e-05
ACVR2A	1.40103	0.0358994
TXN2	1.39999	0.0206684
NUCB1	1.39871	0.00010368
ACO1	1.39751	0.0282976
GALNT10	1.39734	0.0100138
AUP1	1.39728	3.26049e-06
QSOX1	1.39696	0.00362533
RNF185	1.39651	0.0449298
TUBGCP2	1.39422	0.00452356
PTDSS2	1.39395	1.83535e-06
MOSPD3	1.39208	0.00749729
ARHGAP17	1.39199	0.00171651
RNF145	1.39191	0.00262016
TRPT1	1.39168	0.00155382
DPP7	1.38932	0.0104593
KAT5	1.38861	0.00189126
RGL2	1.38837	0.0492437
SRRD	1.38751	0.0135337
PLEKHA2	1.38726	0.0191103
RENBP	1.38698	0.00682373
RFXANK	1.38685	0.00897138
ERGIC3	1.38389	0.00920997
PLEKHA4	1.38336	0.0451247
NFKB2	1.38277	0.0354212
SLC48A1	1.38086	0.0239126
PCSK1N	1.38086	0.0407002
CAPZA1	1.38048	0.00031452
CIDEB	1.38017	0.0136523
NUDT1	1.37933	0.0247975
BSG	1.37866	0.000380102
VPS35L	1.37788	0.00279356
DYRK3	1.37705	0.0415078
EXOC7	1.3747	5.88985e-05
NDUFS5	1.37416	0.000381956
NID1	1.37356	0.00694033
LYRM9	1.37217	0.00747784
MRPL9	1.37208	0.0330817
COQ8B	1.37043	0.00391583
RHOC	1.3696	0.00115795
AACS	1.36893	0.0373359
PSMD13	1.3678	0.012946
AURKAIP1	1.36725	0.00137333
SYT11	1.36583	0.0127027
SMTN	1.36543	0.0363186
TMEM120A	1.36467	0.0404973
HSD11B1L	1.36443	0.0423305
POLD1	1.36144	0.0415798
COTL1	1.36084	4.75296e-05
TMED1	1.36023	0.000318799
GAPVD1	1.3581	0.00065266
NELFE	1.35662	0.00893532
THEMIS2	1.35625	0.0455532
UBE2M	1.35579	0.0017708
GJA4	1.35249	0.0154896
NACC1	1.35035	0.000421229
MANF	1.3502	0.0163077
DDX49	1.34859	0.0317569
IRF2BP1	1.34769	0.0100411
TTLL3	1.34707	0.0104593
MFSD13A	1.34342	0.000536419
BCAT1	1.34165	0.026834
NDUFB7	1.33915	0.00268592
POFUT2	1.33906	0.0148849
PRPSAP2	1.33469	0.0038677
METTL26	1.33442	0.00659784
NBPF14	1.33416	0.00479676
CTF1	1.33397	0.0426505
UNC45A	1.33365	0.000162867
FRAT2	1.33318	0.0373359
HBQ1	1.33311	0.0395573
PARVB	1.33246	0.0105966
OVCA2	1.33204	0.00823979
SIGIRR	1.33174	0.0486552
GTF2F1	1.33147	2.48696e-05
PMVK	1.33009	0.00322222
EPHX2	1.32967	0.000834755
TSPAN15	1.32948	0.0424479
NDUFA13	1.32808	0.0227739
TMEM205	1.32807	0.0487664
LRRC8A	1.32744	0.00441437
MAP2	1.32699	0.0183158
NBPF10	1.32434	0.00328183
SMPD1	1.32331	0.0365508
XRCC6	1.32289	0.000118018
EMILIN1	1.32145	0.0148734
CFAP45	1.3212	0.0430437
ANO10	1.3208	0.00386148
MAP2K2	1.31785	0.00115031
RPS19BP1	1.31772	0.00367461
SRPX2	1.31743	0.00601564
KLC4	1.31728	0.01018
PLOD1	1.31589	0.00357926
CMTM3	1.31473	0.00328183
CUTA	1.31469	0.0159132
MYO15B	1.31366	0.00527131
MPPE1	1.31271	0.00950687
TYROBP	1.31228	0.0332045
TMED10	1.31227	0.00911153
DOCK11	1.31004	0.0330672
WASF1	1.30888	0.00279356
VKORC1	1.30876	0.00986091
GUCD1	1.3077	0.00836613
TRMT112	1.30683	0.00535715
MCRS1	1.306	0.0262414
INTS1	1.30402	0.00982713
TFIP11	1.30311	0.0228954
SLC25A17	1.30151	0.0240035
FAM53B	1.29834	0.0466801
SETD6	1.29751	0.00887052
KATNA1	1.2971	0.0143878
COMT	1.29434	0.00983074
GATC	1.29349	0.000715203
DDT	1.29258	0.0182166
CAPN12	1.29116	0.00401407
TAZ	1.29067	0.0301388
ALDH16A1	1.29039	0.0117239
RAC2	1.29008	0.0037267
CLEC11A	1.28992	0.0483287
MRTFA	1.28958	0.000914334
PSME1	1.28894	0.000380102
SHISA5	1.28883	0.000562629
TMEM250	1.2864	1.18355e-05
UBQLN4	1.28638	0.0035982
EMG1	1.28433	0.00175314
BAG6	1.28417	5.98494e-06
RNF126	1.28093	0.0253843
ATG16L2	1.28	0.0497918
LOC100996842	1.27932	0.0218491
RING1	1.27875	0.00185791
ZNF410	1.2782	0.000745493
KARS1	1.27622	0.00392231
PEX10	1.2737	0.000807868
STAB1	1.2732	0.00190839
PPP1R18	1.27275	1.11982e-05
PPP6R1	1.27275	0.0107365
TNIP1	1.27139	0.000784915
ZNF787	1.27051	0.01433
DTNBP1	1.26999	0.0494875
FAM184B	1.26995	0.0433458
STOML2	1.26926	0.0274491
MRPS7	1.26812	0.0126002
AKAP8L	1.26718	0.00131419
CDK11A	1.26509	0.029337
LRPAP1	1.26498	0.0101848
NCSTN	1.26451	0.0225081
RASSF1	1.26429	0.0290265
SSNA1	1.26351	0.00359838
SERPINI1	1.26232	0.00195672
DDX39A	1.26215	0.00872112
HDGFL2	1.26194	0.00506845
PQBP1	1.26187	0.0493496
TESK1	1.26028	9.52702e-07
TTC3	1.25898	0.0490512
PCED1A	1.2569	0.014233
NPIPA7	1.25684	0.0234559
TBCD	1.25675	0.00742054
ZC3H7B	1.25664	0.0358788
FUT8	1.25569	0.000400579
TSTD1	1.25417	0.00441023
CDK2AP2	1.25338	0.00121786
MGAT3	1.25185	0.0186155
LSM12	1.25121	0.0192608
COQ6	1.25098	0.0373359
POLR2J	1.25066	0.00643559
TOR4A	1.25044	0.0120182
ASMTL	1.25022	0.0120182
ASMTL	1.25022	0.0120182
TRIM28	1.25	0.000706188
ITGAX	1.24968	0.0367048
LRCH4	1.24897	9.65487e-06
VPS53	1.24629	0.0344582
LAPTM4B	1.246	0.0093611
PGS1	1.24434	0.00590384
NUDT4	1.24362	0.0114474
ZC3HAV1	1.24244	0.00278166
UFC1	1.24231	0.00157064
IFI27L1	1.24046	0.0175567
ELAC2	1.23815	0.0108715
EIF5AL1	1.23809	3.54999e-05
NOP9	1.2362	0.0392715
COPG1	1.23617	0.00245857
RNF10	1.23241	0.000798412
P4HTM	1.23146	0.028463
NUDT16L1	1.23063	2.24913e-05
ZNF511	1.2302	0.0231402
CCDC86	1.23002	0.0438451
STN1	1.22821	0.00183208
ZER1	1.22753	0.000113779
SMARCB1	1.22737	0.0240035
ARSB	1.22655	0.0326356
NPIPA5	1.22625	0.0490512
SNX1	1.22625	0.000102716
PPM1K	1.22521	0.00772462
GMIP	1.22291	0.000331301
SLC2A8	1.22258	0.0101012
NDUFA8	1.22035	0.0230926
TNIP2	1.21939	0.027258
GUK1	1.21694	0.0117036
TSEN34	1.21504	0.0198066
GPAA1	1.21328	0.0131663
SFXN5	1.21276	0.0163304
DXO	1.21239	0.0103117
YKT6	1.21212	0.000924398
MXD3	1.21077	0.0163842
LOC107986211	1.20984	0.0487664
DIP2A	1.20969	0.0172294
FAH	1.20918	0.00183469
UQCRC1	1.2089	0.0439259
GSTM2	1.20882	0.0465211
NUP43	1.207	0.0157222
ARFGAP2	1.20403	0.000347267
GNB2	1.20162	0.000300697
SRSF9	1.20137	0.00045039
CHMP4A	1.20121	0.00206594
EPHA1	1.20037	0.00148659
HTT	1.20007	1.62358e-05
WDR83OS	1.19984	0.00190903
PSMB5	1.19981	0.0170527
CYB5B	1.19702	0.0404635
FKBP2	1.19581	0.0345354
RAB1B	1.1954	0.00104046
PHKG2	1.19278	0.0164514
THOC5	1.19186	0.0128104
CENPX	1.19181	0.0252804
CNP	1.19128	0.00246064
SART1	1.19121	0.00252585
PDIA3	1.18957	5.47497e-05
CDC34	1.18825	0.0259247
SREBF2	1.18785	0.0253421
PRELID1	1.18737	0.00566105
GTF2IRD2B	1.1866	0.0274813
SCAMP4	1.18635	0.0135944
AMFR	1.18607	0.00887404
MPG	1.18597	0.00202196
PRSS53	1.18322	0.0239131
CLTB	1.18291	0.00138902
TAGLN	1.18284	0.0269263
LOC114841035	1.18215	0.0373359
EIF2B5	1.18158	0.0451247
MSRA	1.18125	0.00641463
GIPC1	1.18031	0.000610182
PRPS1	1.17963	0.0314306
LRRC23	1.17913	0.0169576
EXT2	1.17709	0.0148849
TTYH3	1.17657	0.00350166
AP2S1	1.17521	0.0280431
PSMB10	1.17384	0.00203884
DDTL	1.17376	0.0472911
RRNAD1	1.17369	0.0310903
RNF216	1.17289	0.00233986
FKRP	1.1727	0.0324777
HPS1	1.17264	0.00350451
HYI	1.17247	0.00437364
BTD	1.17043	0.0297186
PNPLA6	1.16932	3.7349e-05
PHB2	1.16928	0.000298453
ATMIN	1.16895	0.00792023
TANGO2	1.16802	0.000450145
C19orf54	1.16783	0.0476023
ENSA	1.16714	0.00791173
NPIPB11	1.167	0.00734308
GTF3C1	1.16576	0.024395
CST3	1.16495	0.00659784
TSR3	1.16413	0.0101848
PRMT1	1.16378	0.00443135
TMEM14B	1.16232	0.012925
BRF1	1.16071	0.0249898
SENP3	1.16065	0.0116307
SFI1	1.1599	8.69105e-05
ESRP2	1.15976	0.011579
PGAP6	1.15917	0.000479575
EPS8L1	1.15776	0.0330251
PPP2R5D	1.1569	0.00265827
CETP	1.156	0.00985734
TXNL4B	1.15434	0.024152
CLPTM1L	1.15302	0.000140055
ACO2	1.15157	0.0145437
SH3GLB2	1.15121	0.00792431
PELO	1.15098	0.0124048
WDR83	1.14961	0.000431159
STUB1	1.14928	0.00249162
GMCL1	1.14849	0.0021366
JUND	1.14705	0.00892407
TCF25	1.14588	0.000583789
HDLBP	1.14568	0.000210349
ARHGAP1	1.14371	0.000469798
MAP2K7	1.14258	0.0127716
PLAAT4	1.14163	0.0188701
RBCK1	1.1403	2.25281e-05
KIAA0319L	1.13796	0.020788
PPP1CA	1.13538	9.41929e-05
PHF1	1.13538	0.000239103
SELENOH	1.13304	0.00448093
FCGR2A	1.13147	0.0473072
SEC61B	1.13092	0.0282264
MRPL28	1.13049	0.0194588
RPL21	1.12953	0.0134583
DESI1	1.12815	0.00739874
C11orf98	1.12797	0.0373833
SPATS2L	1.12691	0.0401547
PSMB3	1.12643	0.0182299
LEMD2	1.12551	0.0223435
SMS	1.12437	0.0203594
HLA-A	1.12353	0.00757278
OARD1	1.1216	0.000930497
IFI27L2	1.12122	0.0358994
NPIPB12	1.12014	0.00135435
IPO11	1.11915	0.035613
DCAF11	1.11779	0.00100119
MAP3K12	1.11725	0.0132846
LDLRAD4	1.11665	0.0176745
LYPLA2	1.11612	0.000723837
ATP6V0A1	1.11416	0.00172913
MED15	1.11289	0.000431962
HPN	1.11239	0.0132554
TBC1D9B	1.11235	0.00192426
CTBP1	1.11199	0.000151921
AGER	1.10985	0.0414451
CORO1B	1.10812	0.000488726
NRDE2	1.10711	0.0488119
MOB3A	1.10652	0.00289148
GHITM	1.10612	7.60176e-05
HSPA1A	1.10575	0.0169146
ARPC1B	1.10562	0.00319219
IER2	1.10511	0.039025
ZNF592	1.10498	0.0032893
HINT2	1.10436	0.0098756
PSMB2	1.10432	0.00641957
ECPAS	1.10427	0.000759116
COX5B	1.10377	0.0121284
FAM50A	1.10371	0.0204033
LOC112268184	1.10224	0.0227604
PHC1	1.10052	0.00265776
ECH1	1.09889	0.00165426
CARS2	1.09834	0.00443135
UGGT1	1.09814	0.00114371
GNL3L	1.09787	0.0150599
NBEAL2	1.0962	0.000191326
UBXN1	1.09537	0.0100008
GATD3B	1.09528	0.00770851
PSMC3	1.09518	0.0106601
ENTPD6	1.09369	0.00395864
YIPF4	1.09174	0.0420462
M6PR	1.09145	3.01314e-05
DNAL4	1.091	0.0332421
NCKIPSD	1.09038	0.00326644
CIAO2B	1.08784	0.0186208
HDAC3	1.0878	0.000152403
HINT1	1.0861	0.0343563
SENP5	1.08521	0.00149582
LMAN2	1.08438	0.0021772
RCL1	1.08405	0.0370705
CUEDC2	1.08297	0.0357452
AP1M1	1.08225	0.00335639
H2AX	1.08211	0.0273892
SDHC	1.07981	0.0404163
NELFB	1.0793	0.000100439
PLSCR3	1.07907	0.0379403
TECR	1.0787	0.027319
HDAC10	1.07851	0.0101875
WDR46	1.07419	0.0232233
TRPC4AP	1.07142	0.040143
ETFB	1.07074	0.0123539
HDAC7	1.07034	0.018431
ZNF358	1.06811	0.027319
SPSB3	1.06775	0.0114032
VPS9D1	1.06609	0.00123407
MYO18A	1.06545	0.0137015
GPR137	1.06441	0.00143521
SIRT5	1.06263	0.0169611
LPCAT3	1.0624	0.00393843
DDX41	1.06219	0.0125326
PSMB1	1.06189	0.013718
AKT1S1	1.06122	0.0361725
COX7C	1.06056	0.0253772
ARMC6	1.06024	0.0182471
DPH1	1.05869	0.0243942
FAM3A	1.05869	0.00148409
KDELR1	1.05791	0.00274206
MAN2B1	1.05754	0.0173824
SLC39A9	1.05699	0.00591072
PRKAR1B	1.05698	0.0144839
ACIN1	1.05558	0.0182471
GP1BB	1.0549	0.0425875
CHCHD1	1.0547	0.0239231
MACF1	1.05257	0.0120602
MARS1	1.05212	0.0135569
WBP2NL	1.05052	0.0107704
CPQ	1.05031	0.0111862
SCAP	1.04959	0.0490512
INPP5K	1.04941	0.00109424
PDE6D	1.04932	0.00261108
MDK	1.04581	0.0405392
ITPK1	1.04438	0.00820424
CTBP2	1.04345	0.00365474
TAF6	1.04268	0.000674895
TMUB2	1.04204	0.000671024
MAP7D1	1.04117	0.0249709
MTRF1L	1.04114	0.0310494
RNF208	1.03999	0.0122487
KDM5C	1.03957	0.00433246
OTUD5	1.03822	0.00257816
GCC1	1.03427	0.0040167
COPE	1.03391	0.00432298
GRK2	1.03359	0.00554
LZTS2	1.0328	0.0253421
SLX1B	1.03273	0.0278536
SHARPIN	1.0324	0.00697291
NGRN	1.03191	0.0385658
FIS1	1.02958	0.0310797
ALDOA	1.02873	0.000462803
POLR2E	1.02716	0.0230889
DUS1L	1.02685	0.0403651
BCKDK	1.02649	0.0140363
ITGA5	1.02425	0.0363043
LDHB	1.02407	0.00268187
GSR	1.02396	0.000671024
DCTN3	1.02154	0.0491979
NKX6-2	1.0205	0.000624074
LOC112694756	1.01938	0.000567369
ATP2A3	1.01896	0.0138982
MIB2	1.01607	0.0186155
COX7A2	1.01574	0.00907446
KAT8	1.01441	0.0290335
HLA-B	1.01424	0.0161407
NUDT2	1.01408	0.0465276
TIMM17B	1.01317	0.0117127
TPI1	1.01234	0.00890598
SET	1.01117	0.00129539
SF3B5	1.0103	0.0493547
GPR108	1.00973	0.0148295
ADRM1	1.00904	0.0210817
PSENEN	1.00895	0.0206931
PITHD1	1.00798	0.0304858
ZGPAT	1.00588	0.0491506
ACTB	1.00531	0.013718
MYO19	1.00426	0.0254062
NFYC	1.00406	0.00023132
C1orf122	1.00259	0.0377324
GTF3A	1.00242	0.00765173
CREB3	1.0024	0.00574354
PPP2R1A	1.00217	0.00374678
LRRC59	1.00024	0.0379746
MAPKAPK2	0.999881	0.00376942
KLHDC3	0.99758	0.000408416
SCAND1	0.995864	0.0231402
FAM89B	0.9953	0.00536625
CYB561A3	0.993595	0.00782896
RTN1	0.993122	0.0143892
FAM166A	0.992993	0.0360001
XAB2	0.99259	0.00937452
SLX1A	0.992111	0.0353331
DRAP1	0.99185	0.0473159
NUDT22	0.989884	0.0210669
XPO6	0.989615	0.0157458
FCHSD1	0.988511	0.00368955
NAPA	0.986642	0.00359768
DOCK5	0.98631	0.00183208
GABARAP	0.986155	0.00950667
GSTK1	0.985793	0.0100853
RPS15A	0.985648	0.0128068
SMU1	0.982215	0.0472296
PRICKLE3	0.981722	0.0333445
HDAC6	0.981441	0.000260717
GET4	0.980323	0.0404038
COASY	0.979514	0.0121521
RAB13	0.977533	0.00926473
ENTPD4	0.976589	0.021564
MED25	0.975833	0.0199335
GPX4	0.974703	0.0189958
CTSA	0.974202	0.00688441
BLOC1S1	0.97328	0.0370982
C19orf25	0.972338	0.0390023
NDUFA7	0.970089	0.0170504
CSNK1A1	0.969315	0.0158412
MLF2	0.968484	0.0471079
ATF6B	0.968278	0.0343668
ERP29	0.964966	0.0371988
TGIF2-RAB5IF	0.961543	0.0294572
VASP	0.960934	3.67912e-07
NPIPB4	0.960503	0.0105812
HSF1	0.960466	0.00294194
ZNF444	0.958398	0.0304858
DDX24	0.957656	0.0362989
FBXW9	0.957399	0.0344726
CLPTM1	0.954726	0.0100449
TASOR2	0.954105	0.00991719
ARF5	0.95281	0.0346674
STOM	0.952179	0.00103849
AGPAT3	0.95186	0.00767918
SZT2	0.950336	0.0163077
NLRX1	0.949055	0.032009
CASKIN1	0.946962	0.0174917
FOXK2	0.945773	0.0373786
MKLN1	0.944936	0.0224638
TPST2	0.944497	0.0302257
CMAS	0.944482	0.00405153
HTRA2	0.943841	0.000574924
SARS1	0.943305	0.00512827
PAFAH1B2	0.942614	0.0253421
GRIK5	0.941395	0.0280088
DNAJC7	0.940809	0.018139
SLC39A7	0.940423	0.00515236
IRF3	0.939844	0.00559933
FCHO1	0.93953	0.0280372
VPS4A	0.938304	0.00637267
CKAP5	0.937901	0.0262823
C19orf53	0.936321	0.0364165
LAMTOR2	0.936314	0.0290526
LOC101928589	0.936266	0.0465646
PTPN23	0.935789	0.036078
PAF1	0.935603	0.00836613
ADIPOR2	0.934541	0.000152696
NBPF19	0.934523	0.0359674
BCAP31	0.934331	0.0158412
RABL6	0.934213	0.0144908
SIRT2	0.934129	0.0094218
CALCOCO2	0.933924	0.0425875
HCFC1	0.932417	0.0012634
MYO9B	0.931505	0.001647
STX10	0.930749	0.0403935
C1orf43	0.928745	0.00498622
PYGO2	0.927892	0.0198066
LIPH	0.927845	0.0472911
EDF1	0.926111	0.044136
PSMB4	0.924367	0.0104372
ALDH9A1	0.922637	0.00784762
DHX38	0.921611	0.00813469
CCDC85B	0.921361	0.0366861
SLC39A1	0.92093	0.00593705
RUVBL2	0.920585	0.0188701
CHMP2A	0.918954	0.015042
GATA1	0.918727	0.0443049
ZBTB22	0.918111	0.0260556
KLF16	0.9177	0.0130558
NDUFB11	0.917119	0.0426726
CDC37	0.916011	0.0144023
PSMA7	0.914637	0.0188701
EWSR1	0.914406	0.00225246
LTBP4	0.913499	0.0132877
NFKBIB	0.912479	0.028579
CPNE1	0.908782	0.00982713
PITPNM1	0.908252	0.0163842
FAM118B	0.904404	0.045029
API5	0.8999	0.00300111
CSNK1D	0.899219	0.00441437
CAPNS1	0.898192	0.0205947
MCRIP1	0.898078	0.0249709
UBAC1	0.896888	0.0115404
GPX1	0.896582	0.0363961
TIMMDC1	0.896191	0.0198731
DHPS	0.896185	0.0074513
SF3B2	0.89566	0.00914063
TMEM59	0.895382	0.00121051
SIAE	0.895111	0.0138646
RALY	0.890318	0.00562807
STAMBP	0.888412	0.027647
TBRG1	0.885893	0.0116177
GNA15	0.885404	0.0425066
SCAMP2	0.885013	0.000109694
GIPC3	0.884632	0.0182166
HGS	0.884383	0.0318936
SLC35A4	0.883803	0.0148849
BABAM2	0.883518	0.0212371
PSMD7	0.883489	0.0399487
PEF1	0.882729	0.036841
NPIPB13	0.882524	0.0496186
GOLGB1	0.881562	0.00391856
PTPN1	0.881225	0.0318671
RBM42	0.88113	0.027944
PPP4C	0.879043	0.0120652
PKN1	0.875544	0.0279469
LRP10	0.874276	0.0105812
AKT1	0.874049	0.0324386
VPS72	0.872293	0.0262414
CLCN7	0.871038	0.0442139
RXRB	0.869247	0.027265
SASS6	0.867637	0.0229782
PRPF19	0.867438	0.0421499
SELP	0.867159	0.0136094
RAB5IF	0.866214	0.0426726
GATD3A	0.864864	0.0409563
TBC1D10B	0.862836	0.00612161
TADA3	0.862576	0.0105054
SLC50A1	0.861441	0.0424479
TXNDC12	0.860807	0.0333985
ZNF354C	0.860268	0.0126377
DNAJB12	0.859112	0.0427659
RPS11	0.856658	0.0223896
NDEL1	0.854737	0.0290526
ZMIZ2	0.854611	0.0251129
GNL1	0.850532	0.00506845
ABCB6	0.850485	0.0050934
TALDO1	0.848163	0.0184158
FHOD1	0.846314	0.00887404
GAPDH	0.846056	0.027855
SAR1A	0.845717	0.0276266
EML6	0.845716	0.00137788
PCSK7	0.843473	0.0463548
DPY19L1	0.841213	0.039103
SLC25A5	0.841098	0.0260556
SUGP2	0.837599	0.0377924
ATP6V0C	0.835456	0.000158014
PLEKHM2	0.834623	0.0135569
MTA2	0.833202	0.0369369
C11orf68	0.83301	0.0203679
AMN	0.832159	0.0133862
VDAC2	0.830508	0.0337261
ILK	0.826005	0.022084
ACTR1A	0.825583	0.00536079
CDC42SE1	0.822959	0.0489978
GLG1	0.822172	0.0131874
DBN1	0.817826	0.0160541
SPATA21	0.815919	0.0123814
PTPA	0.815483	0.0197703
DOLPP1	0.815235	0.0490512
NPIPB3	0.814565	0.0235224
AP3M1	0.812549	0.0456947
SCYL1	0.812387	0.0476069
CMTM5	0.811326	0.0120833
UBA1	0.807795	0.00377009
TATDN2	0.806551	0.0218752
KPNB1	0.805979	0.00824381
PFN1	0.804565	0.00812566
ATP6V0D1	0.803018	0.0359674
NAA60	0.80265	0.0170842
TNPO2	0.802633	0.0363186
EPN1	0.801876	0.024395
DCAF15	0.79904	0.0302897
PNKP	0.798189	0.0408149
FAM131A	0.798008	0.0309949
BCL7B	0.794003	0.026758
DCTN2	0.793995	0.0203308
RNF167	0.793875	0.0198731
DPP9	0.792598	0.00747784
DBNL	0.791921	0.0349977
TMEM214	0.789329	0.0295007
USP47	0.788517	0.0222576
ARAF	0.787177	0.00924121
AP2A1	0.786932	0.00958913
RFC5	0.782698	0.024395
GALNT2	0.780228	0.0346385
ACAT2	0.779419	0.0318266
UBXN6	0.779311	0.0417025
COPS4	0.779021	0.0403978
RHEB	0.77831	0.0225948
ARPC4	0.775583	0.0243198
AP3D1	0.774423	0.011901
BANF1	0.774285	0.0403978
RER1	0.77285	0.00698161
DTD1	0.772525	0.0243897
ACOT8	0.769645	0.0313814
GYG1	0.766476	0.0300867
NPIPB5	0.763739	0.0481996
AGO2	0.763069	0.0494875
CLTC	0.762685	0.0386705
CCND3	0.76248	0.0461858
CD2BP2	0.762149	0.0380673
LAMP1	0.762053	0.0161407
TCTA	0.761168	0.0191726
SMG5	0.758145	0.0226439
CAMTA2	0.758041	0.0161407
TOM1L2	0.756714	0.00817691
C7orf26	0.755829	0.025069
EIF4H	0.754734	0.00223883
SART3	0.753494	0.0308544
FLNA	0.753315	0.0195879
GSTO1	0.752602	0.0384596
PI4KA	0.748824	0.0200452
ABCC1	0.746542	0.0435398
RPL4	0.74274	0.0496536
HADHB	0.742587	0.0285179
TNFRSF14	0.733285	0.0223527
CHST12	0.731994	0.0176184
MXD4	0.728071	0.0454358
NRBP1	0.723677	0.0458336
PCMT1	0.721541	0.0219508
CACUL1	0.718608	0.0387912
GAK	0.717741	0.0245276
YME1L1	0.717266	0.0266255
SNX17	0.715242	0.0427659
P2RX1	0.7095	0.0169942
DGKZ	0.709461	0.0171396
ASXL1	0.708426	0.0388962
FZR1	0.704056	0.047956
REXO2	0.700835	0.0307611
DGKD	0.698026	0.0497918
MARCHF6	0.696644	0.0249898
OAZ2	0.695755	0.0356452
AMZ2	0.693704	0.0164368
TERF2IP	0.69048	0.0107522
ARHGDIA	0.688318	0.0104255
LRRFIP2	0.685566	0.027258
BAP1	0.683343	0.0470558
GDI1	0.683264	0.036381
TMED4	0.681478	0.0262992
SCAF1	0.680058	0.0138391
KIAA0100	0.675794	0.0342084
GSK3A	0.67353	0.0073267
RBBP7	0.671964	0.0262635
FLII	0.668539	0.0199168
SURF4	0.665993	0.00602048
PPP2CA	0.664195	0.0447838
PRKACA	0.663472	0.00155471
ZYX	0.657853	0.0404038
EIF4G1	0.654901	0.0359455
ATP5F1B	0.647865	0.017203
FDPS	0.645893	0.0359754
HNRNPL	0.631464	0.014539
SZRD1	0.625643	0.0377929
KPNA4	0.619933	0.0351327
PPT1	0.617791	0.0492437
GNAI2	0.61179	0.00227732
LASP1	0.605274	0.028847
POLDIP3	0.60314	0.0373359
DAZAP1	0.597876	0.0360135
G3BP2	-0.615605	0.0459165
PBX3	-0.617786	0.0145416
RAD23B	-0.617962	0.00428363
MOB1B	-0.626208	0.0255479
SSX2IP	-0.62987	0.0209905
ETV6	-0.632381	0.017271
H3-3A	-0.638869	0.0381915
RFX3	-0.642382	0.032998
PTBP3	-0.645347	0.00804532
HNRNPA0	-0.64808	0.0291047
SACM1L	-0.655065	0.033383
SLU7	-0.667866	0.040143
MED13	-0.673899	0.032009
ZDHHC5	-0.683313	0.038421
R3HDM1	-0.684138	0.0101088
CXCL3	-0.684675	0.0226117
PLA2G12A	-0.688377	0.0198233
UBE2E3	-0.688857	0.00843938
ASAP2	-0.692618	0.0128185
NIT1	-0.694822	0.0344582
CAST	-0.696302	0.0200452
CD27	-0.698104	0.0280478
TNPO1	-0.701488	0.00659784
NCOA7	-0.705942	0.00767918
SSH1	-0.706414	0.0330305
MBD5	-0.707726	0.0289179
CMIP	-0.709402	0.0166209
ARMCX3	-0.720497	0.0358644
COPS5	-0.72422	0.0428434
GINM1	-0.727062	0.0496186
GOLGA7	-0.727766	0.0209157
MCTP1	-0.728941	0.00779229
WIPF1	-0.729728	0.0186897
NCOA1	-0.729911	0.0186897
NAE1	-0.738493	0.0361694
RMDN1	-0.738554	0.00801562
TMEM167A	-0.739231	0.0232525
SMAD2	-0.741387	0.00929075
MARCHF8	-0.747275	0.00783123
ERAP1	-0.752834	0.0412276
STAT3	-0.75797	0.00110568
MTURN	-0.759684	0.0142165
OSBPL8	-0.760665	0.016012
SLAIN2	-0.761618	0.0269955
ARPP19	-0.762134	0.0116177
APP	-0.764851	0.0330817
AP1S2	-0.76555	0.0361084
PLXDC2	-0.767788	0.026834
LRRC8D	-0.768207	0.010459
RAB6A	-0.771449	0.0154896
PREPL	-0.771716	0.0387451
USP12	-0.773189	0.0127044
ARL6IP6	-0.77433	0.0312781
ACP1	-0.775723	0.0366543
DNM1L	-0.777333	0.0151932
RIT1	-0.782168	0.000869443
CCDC71L	-0.782587	0.0439259
SSR1	-0.785213	0.00922424
RGCC	-0.785916	0.0241297
HS2ST1	-0.787278	0.0375424
KSR1	-0.788706	0.0142307
NUDT21	-0.789082	0.0198919
C5orf15	-0.79255	0.0426216
H2BC11	-0.793298	0.0179634
SKA2	-0.795388	0.0305956
HIPK1	-0.799824	0.0297987
BNIP2	-0.801206	0.0115371
TXNRD1	-0.802584	0.0266255
FBXL17	-0.803859	0.0085993
ITGA6	-0.805957	0.0114474
LIMS1	-0.807464	0.0209157
PHF20L1	-0.808683	0.0128185
ZFAND6	-0.811759	0.0135325
LRBA	-0.812889	0.00778144
MSANTD3	-0.813007	0.0388995
ZFP91	-0.813067	0.010688
MACIR	-0.813478	0.040143
STX7	-0.815221	0.0167881
DEK	-0.817472	0.0192299
SEPTIN11	-0.817498	0.0263068
DAZAP2	-0.818899	0.0274813
DGKG	-0.82023	0.0486552
CELF2	-0.826775	0.0105011
NAA50	-0.828347	0.0187665
NEK4	-0.829801	0.0415643
TRAPPC6B	-0.829847	0.00697294
ST3GAL6	-0.829856	0.0122624
ATXN7L3B	-0.831544	0.00302433
GSK3B	-0.832445	0.0208724
ARHGAP21	-0.83284	0.00259287
LYPLA1	-0.836729	0.0481996
USP33	-0.837063	0.00911153
BRWD1	-0.838881	0.00982713
FAM172A	-0.839768	0.0468116
AFTPH	-0.839791	0.00156157
STX11	-0.840182	0.0437142
UBE2G1	-0.840827	0.0101131
VCL	-0.845404	0.0310135
SMARCE1	-0.845534	0.00452356
BCL2L2	-0.847882	0.00710213
DUSP28	-0.855311	0.0273874
PUM2	-0.858272	0.00827861
STK17A	-0.858885	0.0382362
YPEL2	-0.859205	0.0303548
PAN3	-0.859663	0.00246064
PTMA	-0.860997	0.0426726
ATE1	-0.861939	0.0057268
STAG1	-0.86319	0.0179603
CCDC92	-0.863427	0.00586111
SETD3	-0.86362	0.00450629
SNAP23	-0.864346	0.0344537
NBR1	-0.864509	0.000595035
RABGAP1L	-0.865175	0.00708595
ZNF397	-0.865187	0.031008
NXPE3	-0.865256	0.0491875
BTBD7	-0.865275	0.046623
MCFD2	-0.866915	0.0404973
TOMM20	-0.867679	0.011901
ELAPOR2	-0.869165	0.0237286
COX20	-0.870511	0.00167216
GNA13	-0.870911	0.00353114
KMT2C	-0.87236	0.0462576
F13A1	-0.873798	0.0363315
KLF3	-0.873805	0.00275028
ARL6IP5	-0.873888	0.00078166
RMND5A	-0.874924	0.0462275
ATXN1L	-0.875539	0.0471607
PTPN18	-0.875556	0.00890598
ACVR1	-0.875894	0.0358231
SEL1L	-0.876611	0.00935395
ZBED4	-0.878649	0.03191
IPO7	-0.878809	0.0375341
CAMTA1	-0.878877	0.0308549
PTPN12	-0.879135	0.027855
AIDA	-0.880578	0.00112788
ZFR	-0.883254	0.00666748
PROSER2	-0.885466	0.017933
IRAG2	-0.889683	0.0107137
PNMA1	-0.891904	0.00261743
TM2D2	-0.892342	0.0351438
TWSG1	-0.892748	0.0148849
PRDM4	-0.898305	0.0046705
SLC40A1	-0.898768	0.024152
FAM177A1	-0.899368	0.0363043
WDFY1	-0.900004	0.0293442
RTCA	-0.903992	0.00950667
MIER1	-0.905132	0.00559101
ROCK2	-0.905347	0.0181873
NIN	-0.905358	0.00111361
KMT2E	-0.90681	0.00673805
PBRM1	-0.910988	0.000754748
TMEM9B	-0.913768	0.000331301
H2BC21	-0.917443	0.0130288
MFSD1	-0.917637	0.0168854
RAD50	-0.919401	0.0152342
ARID2	-0.924782	0.0194332
EFNB1	-0.928865	0.018139
BTRC	-0.929662	0.0142959
TMEM106C	-0.929855	0.0128185
TAPT1	-0.931811	0.00417404
FYB1	-0.932113	0.00539466
CREM	-0.935733	0.00457156
CDK19	-0.935791	0.00385484
KPNA3	-0.938757	0.00769885
OPHN1	-0.938858	0.0192338
ARHGEF3	-0.939585	0.0118052
ARHGEF12	-0.94204	0.00646348
ELOVL7	-0.942283	0.00733062
ELK3	-0.944044	0.01018
ABI1	-0.944316	0.0166416
FANCL	-0.944963	0.023601
SSBP2	-0.945966	0.00647501
GABPB1	-0.946505	0.0249709
MTMR12	-0.949735	0.0286875
LEPROT	-0.950371	0.015654
ATL1	-0.953897	0.0159822
QKI	-0.954204	7.89255e-05
GNPDA2	-0.954254	0.0484611
FMC1-LUC7L2	-0.954797	0.00462853
LUC7L2	-0.955456	0.00475073
IPCEF1	-0.958362	0.0465211
ATP5F1E	-0.96149	0.000298297
ABCC5	-0.962515	0.024164
DNAH10	-0.966055	0.0346289
NT5C3A	-0.96652	0.0083699
GON7	-0.966691	0.0326012
RNF103-CHMP3	-0.96887	0.0015755
AP5M1	-0.969267	0.00612161
USF3	-0.969758	0.00872424
ZNF24	-0.970531	0.0235395
CHMP3	-0.971975	0.00145556
SDCBP	-0.983744	0.00095648
H2BC4	-0.984608	0.0269957
RNF6	-0.984792	0.00386685
DYNC1I2	-0.985047	0.00321133
H2BC13	-0.985801	0.00126565
SPATA33	-0.986177	0.039992
SENP7	-0.993906	0.00924121
CHD9	-0.994706	0.0134808
ACSL4	-0.994993	0.0395713
UBE2K	-0.995323	0.00847801
TBC1D14	-0.996217	0.027265
MYCBP	-1.00035	0.0169457
PIP4P1	-1.00064	0.0249709
RAB27B	-1.00071	0.0180365
PCED1B	-1.00105	0.0182471
ARHGAP32	-1.00535	0.0233512
ZNF326	-1.00538	0.0408947
LUZP6	-1.00659	9.21386e-05
MTPN	-1.00659	9.21386e-05
TRIO	-1.00928	0.00825577
TVP23B	-1.00996	0.00209989
SCAMP1	-1.01168	0.0248513
NADK2	-1.01172	0.0128185
HNRNPAB	-1.01519	0.024629
IL6R	-1.01629	0.0401649
C4orf3	-1.0181	0.00441006
KLHL28	-1.02109	0.0385086
EEF2K	-1.024	0.0121521
RIC1	-1.02558	0.0460301
ZMYND11	-1.02612	0.00558224
MKKS	-1.02649	0.0127652
DMXL1	-1.02803	0.00262016
ZBTB18	-1.02895	0.0289523
JKAMP	-1.03412	0.016937
HELZ	-1.03563	0.00415178
SVIP	-1.03581	0.00719025
HINT3	-1.03582	0.00529419
BIRC2	-1.03653	0.000314774
CDK14	-1.03782	0.0163842
AMD1	-1.03823	0.0265655
LIMS4	-1.03954	0.00416966
HIGD1A	-1.04029	0.000450145
FAN1	-1.04288	0.0425875
BMI1	-1.04713	0.0199625
ZC3H14	-1.04868	0.0149346
SATB2	-1.0498	0.0477642
PLEKHA5	-1.05019	0.019924
CNST	-1.05112	0.00224804
DSE	-1.05143	0.000544463
C11orf24	-1.05279	0.0456947
ATR	-1.05528	0.0244481
TRAK2	-1.05545	0.0054285
ZNF529	-1.05719	0.0227467
ANKRD10	-1.05904	0.000103937
MCUR1	-1.06024	0.00725279
ZNF146	-1.0626	0.0100554
MCPH1	-1.06628	0.0409471
MAX	-1.06806	0.00505163
CLIC4	-1.07093	0.0194759
MTHFD2L	-1.07104	0.00189136
USF2	-1.0719	0.0108887
ZFYVE21	-1.0735	0.00394392
CD2AP	-1.07574	0.011573
MED12L	-1.0762	0.00393628
PSD3	-1.07643	0.0269955
TBC1D15	-1.07895	0.0306193
HDGFL3	-1.08015	0.00318995
CD226	-1.08037	5.78249e-05
POLE3	-1.08341	0.00137266
MAML3	-1.08425	0.00367042
EMC3	-1.08428	0.0198198
TTC33	-1.08598	0.00017942
ADAM9	-1.08728	0.00641463
NDUFAF6	-1.09106	0.011901
LARP1B	-1.09589	0.0180365
BLOC1S6	-1.09669	0.00825577
IVNS1ABP	-1.09773	6.76124e-05
TMEM163	-1.10101	0.0133447
ZMIZ1	-1.10425	0.0306193
SNX16	-1.10463	0.0218338
IDS	-1.10492	0.0108887
DNM3	-1.10656	1.73587e-05
NAPB	-1.10706	0.0272275
CACTIN	-1.10846	0.0115765
VDR	-1.10857	0.00911153
BMP8B	-1.10905	0.0407707
ZNF41	-1.10936	0.00734308
CDC42SE2	-1.11005	0.00726111
USP6NL	-1.11268	0.00605781
C18orf25	-1.11285	0.00910191
SS18	-1.11307	0.00164676
GAS2	-1.11952	0.0239652
DR1	-1.12132	1.23461e-05
ZNF383	-1.1222	0.036351
ADORA2A	-1.12545	0.0224087
GATA2	-1.13008	0.0223105
FLI1	-1.13237	0.00302017
IFT88	-1.13383	0.0143892
UBL3	-1.13671	4.69282e-05
WEE1	-1.13786	0.0250505
STXBP3	-1.13953	0.0154896
HIPK3	-1.13977	2.55221e-08
CHMP1B	-1.1399	0.000113779
IMPA1	-1.14003	0.0441218
ACTR3C	-1.14605	0.0116131
KCNRG	-1.14743	0.00878085
CCSAP	-1.14833	0.00692108
ASXL2	-1.15246	0.0332949
AHCTF1	-1.15291	0.0065287
FAM227B	-1.15405	0.00735684
KAT2B	-1.15451	0.000255009
PF4V1	-1.15573	0.00558224
FAM20A	-1.15864	2.08732e-08
IRF2	-1.16108	0.018139
B4GALT6	-1.16253	0.0461501
C1D	-1.16344	0.0178348
MPC1	-1.16623	0.00285058
SAV1	-1.16639	0.00159926
ZMYM6	-1.16663	0.00693541
TBCEL	-1.16691	0.00189126
HSBP1	-1.17006	0.00581904
CGGBP1	-1.17332	5.08736e-05
ING1	-1.17382	0.0108641
HTR2A	-1.17395	0.0395573
USP1	-1.17462	0.0100554
UCHL5	-1.17601	0.00432825
CD47	-1.17645	0.000339274
FAM122C	-1.17669	0.0210874
TNFSF4	-1.17745	0.000369358
KLHL8	-1.17957	0.0158412
TM6SF1	-1.18601	0.00125646
MBNL1	-1.18772	0.000119583
CHSY1	-1.18865	0.0170842
H2BC8	-1.18899	0.00314901
PAIP2	-1.18952	1.40679e-05
VEZT	-1.19033	0.0256649
TSC22D1	-1.1916	0.00571904
FAM81B	-1.19581	0.0096908
ZNF385D	-1.19803	2.31027e-06
MMD	-1.19892	0.00125646
CFAP161	-1.19924	0.0393419
SRSF8	-1.19976	1.98498e-05
NSRP1	-1.20166	0.00615801
TTC37	-1.20252	0.0183239
E2F3	-1.20304	0.000431743
SECISBP2L	-1.20542	0.0253625
COA1	-1.20546	0.00080504
CEP162	-1.20556	0.000307283
LOC107984751	-1.20806	0.00268187
H2BC6	-1.20897	0.000884232
ZC3H6	-1.21092	0.00129129
RP2	-1.21434	0.0286593
SRP9	-1.21441	0.000136142
LRRFIP1	-1.21956	0.00060304
LRRC8B	-1.21993	0.000761177
TMEM65	-1.2211	0.0174167
ANKH	-1.2256	0.00279356
SCRN3	-1.22571	0.00134784
ELF1	-1.22651	0.0482899
ITPRID2	-1.22769	0.000497046
MRPS18C	-1.2283	0.00246627
KIAA1143	-1.23095	0.00118612
ZNF33A	-1.23183	0.000807868
ABHD3	-1.23187	0.0470435
CREBZF	-1.23245	0.00105652
OGFRL1	-1.23326	0.00620331
NR3C1	-1.23568	0.0117036
C1orf52	-1.23689	0.00107187
ZNF626	-1.23884	0.0219513
GPCPD1	-1.23992	0.00134835
ZNF224	-1.23993	0.021687
GNAI1	-1.24128	0.0348263
CNIH3	-1.24339	0.0306955
ZEB2	-1.24603	1.21491e-06
CDK12	-1.24657	5.5843e-05
H2BC15	-1.25625	0.00596423
FAM24B	-1.25923	0.0252078
SMYD3	-1.26225	0.000939135
POGK	-1.26402	0.0134252
TMOD3	-1.26685	0.00031573
ZNF211	-1.26702	0.00654579
BICD2	-1.27832	0.000130059
LURAP1L	-1.2785	0.000240818
MAP1LC3B	-1.28212	0.000176098
RMI1	-1.28256	0.00558224
PCGF5	-1.28338	0.000195848
SNTB1	-1.28662	0.0171396
DMAC2L	-1.28674	1.71897e-06
CLINT1	-1.28831	0.0404766
KDM7A	-1.2892	0.0100411
PDCD10	-1.29025	0.00023714
NFYB	-1.2911	0.00593705
MORC3	-1.29308	0.0154896
KCNA3	-1.29445	0.00116256
SLMAP	-1.29447	4.25206e-07
FAM122B	-1.29513	0.00356596
PCF11	-1.29735	0.0270408
CDKN2B	-1.29756	0.00706312
RNF38	-1.3011	0.000140055
RNF11	-1.30378	0.00789554
CCDC82	-1.30532	0.00381982
LRRC57	-1.30635	0.00825077
RNF138	-1.30658	0.033051
MED13L	-1.30753	0.00030731
SLFN14	-1.30773	7.98588e-05
DYNLT3	-1.30803	0.00365797
KBTBD2	-1.31245	0.00084383
JARID2	-1.31397	0.000200856
MYLK	-1.31605	5.88985e-05
ZNF25	-1.31671	0.00109394
NPTN	-1.319	8.0495e-06
ATP9A	-1.32071	0.000196225
CARD8	-1.32131	8.80436e-05
ZNF429	-1.32255	0.017449
TMBIM4	-1.32305	0.000131674
PBX1	-1.32374	0.00109219
HIPK2	-1.32853	0.000122161
HFE	-1.32951	0.0228954
PRICKLE4	-1.32983	0.00359392
TRIM9	-1.33135	0.021687
NEURL3	-1.33224	0.000991886
SH3BGRL	-1.33268	0.00110568
PCMTD2	-1.33551	0.0375894
NFKBIL1	-1.33603	0.0343599
NEDD4	-1.3381	0.0085207
EHBP1	-1.3429	0.000591015
MBP	-1.34402	3.15209e-05
HGD	-1.34425	0.0138391
PRKAR1A	-1.3458	7.25011e-10
ANXA3	-1.34669	0.00791696
STARD8	-1.35498	0.00501522
UBA3	-1.35582	0.000383171
SEC31A	-1.35788	0.00317415
KAT6A	-1.35854	0.000317008
SLC35G1	-1.36043	0.0035647
VRK2	-1.36758	2.80301e-05
PURA	-1.36811	0.000228301
NDRG1	-1.37015	0.0116131
LOC102724843	-1.37042	0.0482418
VMP1	-1.37259	0.00806308
GPR180	-1.3732	0.011579
SLC9A6	-1.37569	0.0107365
ARL5A	-1.37879	6.31453e-06
GADD45A	-1.38275	0.000403275
ZNF664	-1.38319	1.7236e-05
ITGA2	-1.38709	0.0094171
NEDD1	-1.39115	0.000740491
PIP4P2	-1.39474	0.000419162
LSR	-1.39646	0.00632429
BTBD3	-1.39732	0.000196383
YAF2	-1.39765	0.0035982
RAB6D	-1.39852	4.07343e-05
SVIL	-1.39948	0.000165866
ZNF726	-1.39992	0.0306193
GPD1L	-1.40251	5.54005e-06
MEST	-1.40319	0.00182093
CAVIN4	-1.40354	0.00776761
MBTD1	-1.40361	0.0018784
MRPL19	-1.40639	0.0307043
ABRAXAS1	-1.409	5.00659e-05
CLIP1	-1.40948	0.0133768
LIPC	-1.40966	0.0105521
SEMA7A	-1.41054	0.00327793
HEXIM2	-1.41247	0.0161734
TRPA1	-1.41372	0.00800326
TSPAN18	-1.41517	2.97659e-06
POC1B-GALNT4	-1.42256	0.0354133
OR2L13	-1.42266	0.0218338
CD84	-1.42359	0.0124121
CDKL5	-1.42449	0.0077865
SOCS5	-1.4261	9.83e-05
WDR11	-1.42998	0.00036322
CCDC91	-1.43091	0.00246064
PRR16	-1.43278	0.0135569
PRMT3	-1.43298	0.00693541
WWP1	-1.43732	3.20016e-09
LOC100129484	-1.44118	0.0244747
CDKL1	-1.44118	2.7914e-05
RBM41	-1.44156	1.56594e-05
PDE5A	-1.44289	5.09845e-08
EPB41L2	-1.44316	0.0449321
LOC112267992	-1.44367	0.000480618
PRRT2	-1.44533	0.047787
P2RY1	-1.44606	0.00316495
FMNL2	-1.44816	0.0395307
METTL8	-1.44849	0.0491285
AFAP1	-1.44957	1.22531e-06
GMDS	-1.4514	0.0183819
TRAPPC3L	-1.45848	7.14956e-08
ALG10	-1.46151	0.00071554
LPAR5	-1.46891	0.00148929
ZNF714	-1.46921	0.0170148
GOLT1B	-1.47043	0.000471168
KLF9	-1.47939	3.5358e-05
LRRCC1	-1.48022	0.00931814
RUFY2	-1.48031	0.00265827
H2BC10	-1.48064	0.000365462
DEPDC5	-1.48199	0.000311861
BDNF	-1.4826	0.00450629
STAG3	-1.4848	0.0153736
STK38L	-1.48553	0.0012634
FAM107B	-1.48766	0.000343699
H4-16	-1.49211	0.0399487
HMGN5	-1.49273	0.0211337
SFMBT2	-1.49514	0.0372942
CXCL1	-1.49698	0.00901671
UGT2B28	-1.49897	0.0303904
C1orf115	-1.49966	0.0425059
TAB2	-1.50268	3.862e-08
LOC389831	-1.50601	0.032009
BICD1	-1.50637	0.00176541
TGDS	-1.51053	0.0268193
CKAP2	-1.51213	0.001309
RAB6C	-1.51252	0.000371383
BCOR	-1.51653	0.0221507
CENPU	-1.51874	0.00207673
DPYD	-1.5237	0.000183764
CABP5	-1.52488	0.000588248
TP53TG3	-1.52667	0.0135417
NFATC2	-1.52684	0.00177821
ANKRD28	-1.52709	5.60763e-06
RYBP	-1.52733	6.93091e-06
BMP6	-1.52846	0.00102913
ZNF711	-1.53376	0.0158334
WASHC3	-1.53422	2.82048e-07
ADGRE1	-1.53764	0.000879749
PPP2R2D	-1.53823	1.37917e-05
HMGB1	-1.54226	1.67372e-10
AFAP1L1	-1.54315	0.00725279
BRWD3	-1.54425	7.54531e-10
CADM2	-1.54628	0.0237909
ANKRD50	-1.54798	0.0205264
RPAP3	-1.54854	1.12732e-06
PGM1	-1.54918	0.0112239
NDUFA5	-1.54927	1.15997e-05
LOC105373780	-1.55076	0.0227739
ZNF160	-1.55166	0.00545474
H2BC3	-1.55327	0.000489221
CXCR2	-1.55755	0.000102646
LIG4	-1.5631	0.0035952
FOXO3B	-1.56344	0.00171032
ZNF229	-1.56506	0.0492437
CYTH3	-1.56639	0.00410179
SNX18	-1.56923	1.42541e-06
C19orf67	-1.57088	0.0157458
TUBB1	-1.57266	2.07588e-09
PIK3R1	-1.57971	0.0044982
CDK17	-1.5802	9.83791e-05
TGFB2	-1.5819	0.00658873
UBASH3A	-1.58287	0.00619198
HDAC9	-1.58506	0.00100195
PDE6H	-1.58516	0.005232
ANKRD34A	-1.58896	0.00516822
MGST1	-1.58991	0.00562146
ZNF614	-1.59041	0.0420462
KCTD12	-1.59259	0.0472488
SELE	-1.59287	0.0264503
RMDN2	-1.59324	0.0115335
RAB4A	-1.59354	2.12845e-06
TNS3	-1.59463	0.00450532
DUSP6	-1.59712	0.013937
ZNF611	-1.59717	0.00605781
ERC2	-1.59781	0.00804116
ANKRD33B	-1.60269	0.00224804
CD28	-1.60538	0.000383171
HNRNPH3	-1.60692	0.000482333
PCMTD1	-1.60735	1.15568e-07
MYO10	-1.60804	0.00892181
YTHDF3	-1.61045	1.08168e-05
NEK6	-1.61155	0.0270414
EFHC2	-1.61471	0.000315667
IGFBP4	-1.61494	0.0326082
CDKN1C	-1.61522	0.028847
ODF3	-1.61573	0.0447089
BEND2	-1.61861	0.000322528
PDE12	-1.62094	0.000140055
DACH1	-1.62282	0.023014
TMEM150C	-1.62439	0.0174102
SEPTIN7	-1.6275	3.14014e-13
BANK1	-1.62832	0.000160958
GRB14	-1.63149	0.00672428
MORC1	-1.63359	0.012011
VIP	-1.63623	0.0182471
MAF	-1.63654	0.00535151
PXT1	-1.63841	0.0360745
RHOU	-1.63927	0.00222455
MPPED2	-1.64124	0.0123539
POLR3C	-1.64473	0.000175017
PRKAA1	-1.64557	1.51178e-06
LRRC32	-1.64685	0.0104865
L3MBTL2	-1.64943	0.00130083
CCAR1	-1.65149	1.01994e-06
DAPP1	-1.65157	8.20665e-07
MSANTD3-TMEFF1	-1.65202	1.40863e-06
CYCS	-1.65441	0.000214296
RAB30	-1.6563	0.000241452
FSTL4	-1.65829	0.000895549
TRAM1	-1.66394	3.94231e-06
LYPLAL1	-1.66815	3.36176e-05
WDFY4	-1.66968	0.0460301
SMAD1	-1.67091	0.00143348
ARHGAP5	-1.67096	1.836e-05
IMMP2L	-1.67122	0.0427027
ZNF117	-1.67127	0.00236812
TSSK4	-1.67186	0.0341713
CDC14C	-1.67203	0.000989177
YPEL5	-1.67343	5.80796e-08
LPP	-1.67835	3.18938e-06
C11orf1	-1.67944	0.0230548
H2AC4	-1.68022	5.75786e-05
WDR44	-1.68243	0.000119032
CDKN2AIP	-1.68275	0.00318087
RASGRP3	-1.68336	0.00615635
LOXHD1	-1.69017	0.000453478
AK3	-1.69461	6.88298e-07
APPL1	-1.69592	3.02178e-06
IL7R	-1.697	0.0317941
STEAP1B	-1.69704	0.00937428
C2orf88	-1.70012	1.15075e-09
GARRE1	-1.70606	0.0169457
TGFBI	-1.7065	0.0304858
ZNF92	-1.70675	0.015556
SSUH2	-1.70716	0.0496328
ATP13A4	-1.71394	0.00127663
LRRC6	-1.71397	0.000152315
TAF7L	-1.71667	0.0217066
GALR1	-1.71701	0.00772462
ZCCHC24	-1.72095	0.0342167
H2AC6	-1.72624	3.87921e-07
CLMN	-1.72647	0.000770421
GLYATL1	-1.72726	0.00524296
F2R	-1.7309	1.62358e-05
CPAMD8	-1.73215	1.08508e-05
LIN54	-1.73238	0.000113008
PHACTR3	-1.73587	0.000713347
ITGAM	-1.73776	0.000111008
ETFRF1	-1.74214	5.42384e-06
CXXC4	-1.74388	0.0109822
ZEB1	-1.74404	0.0371025
H3C10	-1.74552	4.6875e-06
HLA-DRB5	-1.74628	0.0414569
C1orf116	-1.75128	4.92762e-05
DMD	-1.75131	0.0198198
GLRX3	-1.75257	1.80952e-06
MAP1LC3B2	-1.75279	1.39606e-08
ZNF135	-1.75638	0.0270286
UGT2B11	-1.76539	0.00248096
ZNRF2	-1.76778	5.36522e-07
ANGPT4	-1.76904	0.0249709
AZIN1	-1.77105	3.29387e-09
MEX3B	-1.77289	0.013451
ZNF334	-1.7753	0.0429608
SORBS3	-1.77605	0.0170244
NCOA2	-1.78009	1.40337e-08
ZC3H12B	-1.78189	3.76689e-08
[truncated: 256 more rows]

## Sheet: S3
ENSG-ids	Gene	network	heatmap_order	Annotation	DE	log2FC-ICU	Regulation-ICU	log2FC-nonICU	Regulation-nonICU	blood coagulation	negative regulation of blood coagulation	negative regulation of platelet activation	negative regulation of platelet aggregation	platelet activation	platelet aggregation	platelet degranulation	positive regulation of blood coagulation	positive regulation of platelet activation	positive regulation of platelet aggregation
ENSG00000175899	A2M	present_in_network	84	alpha-2-macroglobulin [Source:HGNC Symbol;Acc:HGNC:7]	DEG_in_ICU+nonICU	-2.00045	Downregulated	-2.09008	Downregulated	+	+	-	-	-	-	+	-	-	-
ENSG00000075624	ACTB	present_in_network	3	actin beta [Source:HGNC Symbol;Acc:HGNC:132]	DEG_in_ICU	1.00531	Upregulated	-	-	+	-	-	-	+	+	-	-	-	-
ENSG00000072110	ACTN1	present_in_network	63	actinin alpha 1 [Source:HGNC Symbol;Acc:HGNC:163]	DEG_in_nonICU	-	-	-0.77815	Downregulated	-	-	-	-	-	-	+	-	-	-
ENSG00000149925	ALDOA	present_in_network	30	aldolase, fructose-bisphosphate A [Source:HGNC Symbol;Acc:HGNC:414]	DEG_in_ICU+nonICU	1.02873	Upregulated	0.648254	Upregulated	-	-	-	-	-	-	+	-	-	-
ENSG00000142192	APP	present_in_network	56	amyloid beta precursor protein [Source:HGNC Symbol;Acc:HGNC:620]	DEG_in_ICU+nonICU	-0.764851	Downregulated	-0.917481	Downregulated	-	-	-	-	-	-	+	-	-	-
ENSG00000135218	CD36	present_in_network	51	CD36 molecule [Source:HGNC Symbol;Acc:HGNC:1663]	DEG_in_nonICU	-	-	-1.16267	Downregulated	+	-	-	-	-	-	+	+	-	-
ENSG00000143369	ECM1	present_in_network	7	extracellular matrix protein 1 [Source:HGNC Symbol;Acc:HGNC:3153]	DEG_in_ICU	1.60768	Upregulated	-	-	-	-	-	-	-	-	+	-	-	-
ENSG00000181104	F2R	present_in_network	59	coagulation factor II thrombin receptor [Source:HGNC Symbol;Acc:HGNC:3537]	DEG_in_ICU+nonICU	-1.7309	Downregulated	-1.64444	Downregulated	+	-	-	-	+	-	-	+	-	-
ENSG00000196924	FLNA	present_in_network	6	filamin A [Source:HGNC Symbol;Acc:HGNC:3754]	DEG_in_ICU	0.753315	Upregulated	-	-	+	-	-	-	+	+	+	-	-	-
ENSG00000102145	GATA1	present_in_network	46	GATA binding protein 1 [Source:HGNC Symbol;Acc:HGNC:4170]	DEG_in_ICU+nonICU	0.918727	Upregulated	1.62206	Upregulated	+	-	-	-	+	+	-	-	-	-
ENSG00000179348	GATA2	present_in_network	48	GATA binding protein 2 [Source:HGNC Symbol;Acc:HGNC:4171]	DEG_in_ICU	-1.13008	Downregulated	-	-	+	-	-	-	-	-	-	-	-	-
ENSG00000146535	GNA12	present_in_network	80	G protein subunit alpha 12 [Source:HGNC Symbol;Acc:HGNC:4380]	DEG_in_nonICU	-	-	-0.852243	Downregulated	+	-	-	-	+	-	-	-	-	-
ENSG00000060558	GNA15	present_in_network	17	G protein subunit alpha 15 [Source:HGNC Symbol;Acc:HGNC:4383]	DEG_in_ICU+nonICU	0.885404	Upregulated	1.08607	Upregulated	+	-	-	-	+	-	-	-	-	-
ENSG00000127955	GNAI1	present_in_network	74	G protein subunit alpha i1 [Source:HGNC Symbol;Acc:HGNC:4384]	DEG_in_ICU	-1.24128	Downregulated	-	-	+	-	-	-	+	-	-	-	-	-
ENSG00000203618	GP1BB	present_in_network	26	glycoprotein Ib platelet subunit beta [Source:HGNC Symbol;Acc:HGNC:4440]	DEG_in_ICU+nonICU	1.0549	Upregulated	0.983736	Upregulated	+	-	-	-	+	-	-	-	-	-
ENSG00000178732	GP5	present_in_network	71	glycoprotein V platelet [Source:HGNC Symbol;Acc:HGNC:4443]	DEG_in_nonICU	-	-	-1.11242	Downregulated	+	-	-	-	+	-	-	-	-	-
ENSG00000106211	HSPB1	present_in_network	45	heat shock protein family B (small) member 1 [Source:HGNC Symbol;Acc:HGNC:5246]	DEG_in_nonICU	-	-	1.7395	Upregulated	+	-	-	-	+	+	-	-	-	-
ENSG00000167244	IGF2	present_in_network	83	insulin like growth factor 2 [Source:HGNC Symbol;Acc:HGNC:5466]	DEG_in_ICU+nonICU	-3.22787	Downregulated	-2.7892	Downregulated	-	-	-	-	-	-	+	-	-	-
ENSG00000166333	ILK	present_in_network	5	integrin linked kinase [Source:HGNC Symbol;Acc:HGNC:6040]	DEG_in_ICU	0.826005	Upregulated	-	-	+	-	-	-	+	+	-	-	-	-
ENSG00000168310	IRF2	present_in_network	70	interferon regulatory factor 2 [Source:HGNC Symbol;Acc:HGNC:6117]	DEG_in_ICU	-1.16108	Downregulated	-	-	+	-	-	-	-	-	-	-	-	-
ENSG00000164171	ITGA2	present_in_network	77	integrin subunit alpha 2 [Source:HGNC Symbol;Acc:HGNC:6137]	DEG_in_ICU+nonICU	-1.38709	Downregulated	-1.19734	Downregulated	+	-	-	-	-	-	-	-	-	-
ENSG00000005961	ITGA2B	present_in_network	20	integrin subunit alpha 2b [Source:HGNC Symbol;Acc:HGNC:6138]	DEG_in_ICU	1.47395	Upregulated	-	-	+	-	-	-	+	+	+	-	-	-
ENSG00000117400	MPL	present_in_network	85	MPL proto-oncogene, thrombopoietin receptor [Source:HGNC Symbol;Acc:HGNC:7217]	DEG_in_nonICU	-	-	-0.774202	Downregulated	+	-	-	-	+	+	-	-	-	-
ENSG00000197461	PDGFA	present_in_network	42	platelet derived growth factor subunit A [Source:HGNC Symbol;Acc:HGNC:8799]	DEG_in_nonICU	-	-	0.942712	Upregulated	+	+	+	-	+	-	+	-	-	-
ENSG00000105851	PIK3CG	present_in_network	76	phosphatidylinositol-4,5-bisphosphate 3-kinase catalytic subunit gamma [Source:HGNC Symbol;Acc:HGNC:8978]	DEG_in_nonICU	-	-	-1.46535	Downregulated	+	-	-	-	+	+	-	-	-	-
ENSG00000145675	PIK3R1	present_in_network	68	phosphoinositide-3-kinase regulatory subunit 1 [Source:HGNC Symbol;Acc:HGNC:8979]	DEG_in_ICU+nonICU	-1.57971	Downregulated	-1.38263	Downregulated	+	-	-	-	+	-	-	-	-	-
ENSG00000072062	PRKACA	present_in_network	33	protein kinase cAMP-activated catalytic subunit alpha [Source:HGNC Symbol;Acc:HGNC:9380]	DEG_in_ICU	0.663472	Upregulated	-	-	+	-	-	-	-	-	-	-	-	-
ENSG00000108946	PRKAR1A	present_in_network	58	protein kinase cAMP-dependent type I regulatory subunit alpha [Source:HGNC Symbol;Acc:HGNC:9388]	DEG_in_ICU+nonICU	-1.3458	Downregulated	-1.24455	Downregulated	+	-	-	-	-	-	-	-	-	-
ENSG00000188191	PRKAR1B	present_in_network	25	protein kinase cAMP-dependent type I regulatory subunit beta [Source:HGNC Symbol;Acc:HGNC:9390]	DEG_in_ICU+nonICU	1.05698	Upregulated	0.910509	Upregulated	+	-	-	-	-	-	-	-	-	-
ENSG00000005249	PRKAR2B	present_in_network	64	protein kinase cAMP-dependent type II regulatory subunit beta [Source:HGNC Symbol;Acc:HGNC:9392]	DEG_in_nonICU	-	-	-1.24254	Downregulated	+	-	-	-	-	-	-	-	-	-
ENSG00000174175	SELP	present_in_network	8	selectin P [Source:HGNC Symbol;Acc:HGNC:10721]	DEG_in_ICU	0.867159	Upregulated	-	-	+	-	-	-	+	-	+	-	+	-
ENSG00000006638	TBXA2R	present_in_network	43	thromboxane A2 receptor [Source:HGNC Symbol;Acc:HGNC:11608]	DEG_in_nonICU	-	-	1.09062	Upregulated	+	-	-	-	-	-	-	+	-	-
ENSG00000105825	TFPI2	present_in_network	89	tissue factor pathway inhibitor 2 [Source:HGNC Symbol;Acc:HGNC:11761]	DEG_in_ICU+nonICU	-2.40249	Downregulated	-2.27243	Downregulated	+	-	-	-	-	-	-	-	-	-
ENSG00000092969	TGFB2	present_in_network	53	transforming growth factor beta 2 [Source:HGNC Symbol;Acc:HGNC:11768]	DEG_in_ICU+nonICU	-1.5819	Downregulated	-1.59312	Downregulated	-	-	-	-	-	-	+	-	-	-
ENSG00000102265	TIMP1	present_in_network	24	TIMP metallopeptidase inhibitor 1 [Source:HGNC Symbol;Acc:HGNC:11820]	DEG_in_ICU+nonICU	1.61732	Upregulated	1.46759	Upregulated	-	-	-	-	-	-	+	-	-	-
ENSG00000183044	ABAT		73	4-aminobutyrate aminotransferase [Source:HGNC Symbol;Acc:HGNC:23]	DEG_in_nonICU	-	-	-1.14727	Downregulated	+	+	+	+	+	+	-	-	-	-
ENSG00000128271	ADORA2A		90	adenosine A2a receptor [Source:HGNC Symbol;Acc:HGNC:263]	DEG_in_ICU+nonICU	-1.12545	Downregulated	-0.884032	Downregulated	+	-	-	-	-	-	-	-	-	-
ENSG00000147853	AK3		60	adenylate kinase 3 [Source:HGNC Symbol;Acc:HGNC:17376]	DEG_in_ICU+nonICU	-1.69461	Downregulated	-1.68674	Downregulated	+	-	-	-	-	-	-	-	-	-
ENSG00000177119	ANO6		65	anoctamin 6 [Source:HGNC Symbol;Acc:HGNC:25240]	DEG_in_nonICU	-	-	-1.07121	Downregulated	+	-	-	-	-	-	-	+	-	-
ENSG00000164111	ANXA5		1	annexin A5 [Source:HGNC Symbol;Acc:HGNC:543]	DEG_in_ICU	2.15569	Upregulated	-	-	+	-	-	-	-	-	+	-	-	-
ENSG00000104164	BLOC1S6		75	biogenesis of lysosomal organelles complex 1 subunit 6 [Source:HGNC Symbol;Acc:HGNC:8549]	DEG_in_ICU+nonICU	-1.09669	Downregulated	-1.3149	Downregulated	+	-	-	-	-	-	-	-	-	-
ENSG00000116489	CAPZA1		38	capping actin protein of muscle Z-line subunit alpha 1 [Source:HGNC Symbol;Acc:HGNC:1488]	DEG_in_ICU+nonICU	1.38048	Upregulated	1.0333	Upregulated	+	-	-	-	-	-	-	-	-	-
ENSG00000135404	CD63		15	CD63 molecule [Source:HGNC Symbol;Acc:HGNC:1692]	DEG_in_nonICU	-	-	0.677897	Upregulated	-	-	-	-	-	-	+	-	-	-
ENSG00000106993	CDC37L1		14	cell division cycle 37 like 1 [Source:HGNC Symbol;Acc:HGNC:17179]	DEG_in_ICU	1.43375	Upregulated	-	-	-	-	-	-	-	-	+	-	-	-
ENSG00000177830	CHID1		4	chitinase domain containing 1 [Source:HGNC Symbol;Acc:HGNC:28474]	DEG_in_ICU+nonICU	2.14482	Upregulated	1.86035	Upregulated	-	-	-	-	-	-	+	-	-	-
ENSG00000163815	CLEC3B		82	C-type lectin domain family 3 member B [Source:HGNC Symbol;Acc:HGNC:11891]	DEG_in_ICU	-1.94882	Downregulated	-	-	-	-	-	-	-	-	+	-	-	-
ENSG00000213719	CLIC1		44	chloride intracellular channel 1 [Source:HGNC Symbol;Acc:HGNC:2062]	DEG_in_nonICU	-	-	0.906909	Upregulated	+	-	-	-	+	+	-	-	-	-
ENSG00000172543	CTSW		21	cathepsin W [Source:HGNC Symbol;Acc:HGNC:2546]	DEG_in_ICU+nonICU	2.34724	Upregulated	1.54251	Upregulated	-	-	-	-	-	-	+	-	-	-
ENSG00000065357	DGKA		41	diacylglycerol kinase alpha [Source:HGNC Symbol;Acc:HGNC:2849]	DEG_in_nonICU	-	-	1.28803	Upregulated	+	-	-	-	+	-	-	-	-	-
ENSG00000077044	DGKD		11	diacylglycerol kinase delta [Source:HGNC Symbol;Acc:HGNC:2851]	DEG_in_ICU+nonICU	0.698026	Upregulated	0.717069	Upregulated	+	-	-	-	+	-	-	-	-	-
ENSG00000153933	DGKE		47	diacylglycerol kinase epsilon [Source:HGNC Symbol;Acc:HGNC:2852]	DEG_in_nonICU	-	-	1.27814	Upregulated	+	-	-	-	+	-	-	-	-	-
ENSG00000058866	DGKG		72	diacylglycerol kinase gamma [Source:HGNC Symbol;Acc:HGNC:2853]	DEG_in_ICU+nonICU	-0.82023	Downregulated	-0.916908	Downregulated	+	-	-	-	+	-	-	-	-	-
ENSG00000149091	DGKZ		27	diacylglycerol kinase zeta [Source:HGNC Symbol;Acc:HGNC:2857]	DEG_in_ICU+nonICU	0.709461	Upregulated	0.617795	Upregulated	+	-	-	-	+	-	-	-	-	-
ENSG00000147251	DOCK11		39	dedicator of cytokinesis 11 [Source:HGNC Symbol;Acc:HGNC:23483]	DEG_in_ICU+nonICU	1.31004	Upregulated	1.55966	Upregulated	+	-	-	-	-	-	-	-	-	-
ENSG00000088387	DOCK9		52	dedicator of cytokinesis 9 [Source:HGNC Symbol;Acc:HGNC:14132]	DEG_in_nonICU	-	-	-1.65647	Downregulated	+	-	-	-	-	-	-	-	-	-
ENSG00000047579	DTNBP1		36	dystrobrevin binding protein 1 [Source:HGNC Symbol;Acc:HGNC:17328]	DEG_in_ICU	1.26999	Upregulated	-	-	+	-	-	-	-	-	-	-	-	-
ENSG00000124491	F13A1		62	coagulation factor XIII A chain [Source:HGNC Symbol;Acc:HGNC:3531]	DEG_in_ICU+nonICU	-0.873798	Downregulated	-1.52879	Downregulated	+	-	-	-	-	-	+	-	-	-
ENSG00000172500	FIBP		35	FGF1 intracellular binding protein [Source:HGNC Symbol;Acc:HGNC:3705]	DEG_in_ICU+nonICU	2.38325	Upregulated	1.48212	Upregulated	+	-	-	-	+	+	-	-	-	-
ENSG00000120063	GNA13		55	G protein subunit alpha 13 [Source:HGNC Symbol;Acc:HGNC:4381]	DEG_in_ICU+nonICU	-0.870911	Downregulated	-0.996097	Downregulated	+	-	-	-	+	-	-	-	-	-
ENSG00000114353	GNAI2		10	G protein subunit alpha i2 [Source:HGNC Symbol;Acc:HGNC:4385]	DEG_in_ICU	0.61179	Upregulated	-	-	+	-	-	-	+	-	-	-	-	-
ENSG00000172432	GTPBP2		78	GTP binding protein 2 [Source:HGNC Symbol;Acc:HGNC:4670]	DEG_in_nonICU	-	-	-0.7818	Downregulated	-	-	-	-	-	-	+	-	-	-
ENSG00000163041	H3-3A		86	H3.3 histone A [Source:HGNC Symbol;Acc:HGNC:4764]	DEG_in_ICU+nonICU	-0.638869	Downregulated	-0.863007	Downregulated	+	-	-	-	-	-	-	-	-	-
ENSG00000278828	H3C10		50	H3 clustered histone 10 [Source:HGNC Symbol;Acc:HGNC:4775]	DEG_in_ICU+nonICU	-1.74552	Downregulated	-0.860123	Downregulated	+	-	-	-	-	-	-	-	-	-
ENSG00000197153	H3C12		66	H3 clustered histone 12 [Source:HGNC Symbol;Acc:HGNC:4774]	DEG_in_ICU	-1.94705	Downregulated	-	-	+	-	-	-	-	-	-	-	-	-
ENSG00000223609	HBD		40	hemoglobin subunit delta [Source:HGNC Symbol;Acc:HGNC:4829]	DEG_in_ICU+nonICU	2.19436	Upregulated	2.61898	Upregulated	+	-	-	-	-	-	-	-	-	-
ENSG00000213931	HBE1		31	hemoglobin subunit epsilon 1 [Source:HGNC Symbol;Acc:HGNC:4830]	DEG_in_ICU+nonICU	4.98104	Upregulated	4.76594	Upregulated	+	-	-	-	-	-	-	-	-	-
ENSG00000173083	HPSE		2	heparanase [Source:HGNC Symbol;Acc:HGNC:5164]	DEG_in_ICU+nonICU	3.01998	Upregulated	1.70088	Upregulated	+	-	-	-	-	-	-	+	-	-
ENSG00000100605	ITPK1		9	inositol-tetrakisphosphate 1-kinase [Source:HGNC Symbol;Acc:HGNC:6177]	DEG_in_ICU	1.04438	Upregulated	-	-	+	-	-	-	-	-	-	-	-	-
ENSG00000005893	LAMP2		81	lysosomal associated membrane protein 2 [Source:HGNC Symbol;Acc:HGNC:6501]	DEG_in_nonICU	-	-	-0.843252	Downregulated	-	-	-	-	-	-	+	-	-	-
ENSG00000108679	LGALS3BP		32	galectin 3 binding protein [Source:HGNC Symbol;Acc:HGNC:6564]	DEG_in_ICU+nonICU	4.31818	Upregulated	4.54711	Upregulated	-	-	-	-	-	-	+	-	-	-
ENSG00000145050	MANF		13	mesencephalic astrocyte derived neurotrophic factor [Source:HGNC Symbol;Acc:HGNC:15461]	DEG_in_ICU	1.3502	Upregulated	-	-	-	-	-	-	-	-	+	-	-	-
ENSG00000101608	MYL12A		87	myosin light chain 12A [Source:HGNC Symbol;Acc:HGNC:16701]	DEG_in_nonICU	-	-	-0.996563	Downregulated	+	-	-	-	+	+	-	-	-	-
ENSG00000101335	MYL9		28	myosin light chain 9 [Source:HGNC Symbol;Acc:HGNC:15754]	DEG_in_ICU+nonICU	1.8309	Upregulated	1.36578	Upregulated	+	-	-	-	+	+	-	-	-	-
ENSG00000108405	P2RX1		23	purinergic receptor P2X 1 [Source:HGNC Symbol;Acc:HGNC:8533]	DEG_in_ICU	0.7095	Upregulated	-	-	+	-	-	-	+	-	+	-	-	-
ENSG00000135124	P2RX4		16	purinergic receptor P2X 4 [Source:HGNC Symbol;Acc:HGNC:8535]	DEG_in_ICU+nonICU	2.4489	Upregulated	2.90725	Upregulated	+	-	-	-	-	-	-	-	-	-
ENSG00000169860	P2RY1		69	purinergic receptor P2Y1 [Source:HGNC Symbol;Acc:HGNC:8539]	DEG_in_ICU+nonICU	-1.44606	Downregulated	-0.975208	Downregulated	+	-	-	-	+	-	-	-	-	-
ENSG00000169313	P2RY12		57	purinergic receptor P2Y12 [Source:HGNC Symbol;Acc:HGNC:18124]	DEG_in_ICU+nonICU	-2.85454	Downregulated	-2.93662	Downregulated	+	-	-	-	+	+	-	-	-	-
ENSG00000109272	PF4V1		88	platelet factor 4 variant 1 [Source:HGNC Symbol;Acc:HGNC:8862]	DEG_in_ICU+nonICU	-1.15573	Downregulated	-1.22006	Downregulated	+	-	-	-	+	-	-	-	-	-
ENSG00000135365	PHF21A		37	PHD finger protein 21A [Source:HGNC Symbol;Acc:HGNC:24156]	DEG_in_nonICU	-	-	0.932511	Upregulated	+	-	-	-	-	-	-	-	-	-
ENSG00000163736	PPBP		79	pro-platelet basic protein [Source:HGNC Symbol;Acc:HGNC:9240]	DEG_in_nonICU	-	-	-0.626701	Downregulated	-	-	-	-	-	-	+	-	-	-
ENSG00000197746	PSAP		29	prosaposin [Source:HGNC Symbol;Acc:HGNC:9498]	DEG_in_ICU+nonICU	2.04645	Upregulated	1.40329	Upregulated	-	-	-	-	-	-	+	-	-	-
ENSG00000116260	QSOX1		19	quiescin sulfhydryl oxidase 1 [Source:HGNC Symbol;Acc:HGNC:9756]	DEG_in_ICU+nonICU	1.39696	Upregulated	1.2259	Upregulated	-	-	-	-	-	-	+	-	-	-
ENSG00000041353	RAB27B		67	RAB27B, member RAS oncogene family [Source:HGNC Symbol;Acc:HGNC:9767]	DEG_in_ICU+nonICU	-1.00071	Downregulated	-0.928893	Downregulated	-	-	-	-	-	-	+	-	-	-
ENSG00000111252	SH2B3		54	SH2B adaptor protein 3 [Source:HGNC Symbol;Acc:HGNC:29605]	DEG_in_nonICU	-	-	-0.819199	Downregulated	+	+	+	+	+	+	-	-	-	-
ENSG00000076944	STXBP2		18	syntaxin binding protein 2 [Source:HGNC Symbol;Acc:HGNC:11445]	DEG_in_nonICU	-	-	0.715891	Upregulated	-	-	-	-	-	-	+	-	-	-
ENSG00000116266	STXBP3		49	syntaxin binding protein 3 [Source:HGNC Symbol;Acc:HGNC:11446]	DEG_in_ICU	-1.13953	Downregulated	-	-	+	-	-	-	+	+	-	-	-	-
ENSG00000198113	TOR4A		12	torsin family 4 member A [Source:HGNC Symbol;Acc:HGNC:25981]	DEG_in_ICU+nonICU	1.25044	Upregulated	1.15434	Upregulated	-	-	-	-	-	-	+	-	-	-
ENSG00000035403	VCL		61	vinculin [Source:HGNC Symbol;Acc:HGNC:12665]	DEG_in_ICU+nonICU	-0.845404	Downregulated	-0.987584	Downregulated	+	-	-	-	+	+	+	-	-	-
ENSG00000173511	VEGFB		34	vascular endothelial growth factor B [Source:HGNC Symbol;Acc:HGNC:12681]	DEG_in_ICU+nonICU	1.82493	Upregulated	1.1427	Upregulated	-	-	-	-	-	-	+	-	-	-
ENSG00000167397	VKORC1		22	vitamin K epoxide reductase complex subunit 1 [Source:HGNC Symbol;Acc:HGNC:23663]	DEG_in_ICU	1.30876	Upregulated	-	-	+	-	-	-	-	-	-	-	-	-

## Sheet: S4
name	Edge_weight_nonICU
NCOA4 (activation) PPARG	1.17597
EPAS1 (activation) POU5F1	1.12953
HLA-DRA (activation) IFNG	1.12651
CEBPA (activation) IGF2	1.06366
WT1 (inhibition) IGF2	1.05837
TFAP2A (activation) KRT5	1.04819
SMAD5 (activation) GATA4	1.02673
HMOX1 (inhibition) NOS2	1.02528
HMOX1 (inhibition) AVP	1.02324
CD4 (activation) IL6	1.02218
EGLN1 (activation) EPAS1	1.01829
HMOX1 (activation) VEGFA	1.01813
MAPK10 (activation) MECOM	1.01677
MYB (inhibition) CD4	1.0125
PTPRR (inhibition) MAPK10	1.00745
EPAS1 (activation) TWIST1	1.0059
ESR1 (activation) KDR	1.00464
ACVR2B (activation) SMAD5	1.00229
LEP (activation) EDN1	1
AVP (activation) EDN1	1
MAP2K6 (activation) MAPK10	0.999998
EDN1 (activation) TFAP2A	0.999517
LEP (activation) PRKAA2	0.999367
GDF1 (activation) BMPR1A	0.998907
GLI3 (activation) BMP4	0.998535
EGFR (activation) ESR1	0.998492
WT1 (inhibition) IRF8	0.99844
LPAR3 (activation) IL6	0.998291
CD93 (activation) KIT	0.998181
FN1 (inhibition) IL6	0.997995
COL6A1 (activation) ITGA10	0.997604
COL6A1 (activation) ITGA11	0.996856
COL6A1 (activation) ITGB8	0.996688
COL6A1 (activation) ITGA8	0.996561
TP73 (activation) TP63	0.996429
BMP4 (activation) GATA4	0.996409
ESR1 (activation) PPARG	0.99618
AVP (activation) PLD1	0.996155
PLAT (activation) FN1	0.995792
GLI3 (activation) BMP2	0.995595
PRKAA2 (activation) PLD1	0.995525
ESR1 (inhibition) PLD1	0.995331
BMPR1A (activation) GATA4	0.99532
PLAT (activation) PLG	0.995061
COL6A1 (activation) ITGB4	0.99503
VEGFA (activation) NTRK3	0.995012
VEGFA (activation) IL6	0.995012
VEGFA (inhibition) EDN1	0.995012
CXCL12 (activation) ACKR3	0.994672
SMAD6 (activation) GATA4	0.994293
PLAT (activation) LRP1	0.994229
RUNX1T1 (inhibition) CEBPA	0.99359
MDFI (inhibition) HNF4A	0.99355
BMP2 (activation) GATA4	0.993475
PLAT (activation) PRKCE	0.99329
GLI3 (activation) WNT1	0.993071
FLT3 (inhibition) CEBPA	0.993025
PRKAA2 (activation) HNF4A	0.992922
VEGFA (inhibition) FGF13	0.992877
NR1I2 (activation) HNF4A	0.992823
INHBE (inhibition) GDF1	0.992819
PLAT (activation) TGM1	0.992735
JAKMIP1 (inhibition) LEP	0.992536
INHBE (activation) INHBA	0.99237
SMAD9 (activation) GATA4	0.992261
PRKCE (activation) PLD1	0.99166
EGFR (activation) CSF2	0.991566
TGFB3 (activation) SMAD5	0.991027
LRP1 (activation) WNT1	0.990976
FN1 (inhibition) CSF2	0.990252
CSF2 (activation) PPARG	0.98927
COL6A1 (activation) SDC2	0.989121
TGFB2 (activation) SMAD5	0.989017
COL6A1 (activation) ITGA3	0.988982
MAPK10 (inhibition) SFN	0.988394
NFKB1 (activation) TFPI2	0.987959
YAP1 (activation) SMAD7	0.987465
DAB2IP (inhibition) SFN	0.987195
VEGFA (activation) FLT3	0.98719
INSR (activation) SGK1	0.986108
SFN (activation) TP63	0.984015
NQO1 (activation) TP63	0.983686
RAC3 (activation) MAPK10	0.982616
POLD3 (activation) ESR1	0.982086
GNGT1 (activation) MAP2K6	0.982037
GDF15 (activation) ERBB3	0.98126
ADAMTS1 (inhibition) KDR	0.980013
PRKD1 (activation) PLD1	0.979405
ETV1 (activation) SMAD7	0.978762
F2RL1 (activation) EGFR	0.977901
FGFR3 (activation) IL6	0.977653
EGR1 (activation) IGF2	0.977371
SUCLA2 (activation) NR3C2	0.97619
KLF5 (inhibition) KLF4	0.975895
CDH1 (inhibition) HGF	0.975191
PRKCE (inhibition) HGF	0.973271
CAMK2B (activation) CREB5	0.973045
TNF (activation) EDN1	0.972836
TNF (activation) IL6	0.972836
TNF (activation) TFAP2A	0.972366
RPS6KA5 (activation) CREB5	0.971995
ACVR2B (activation) BMPR1A	0.971632
CSF2 (inhibition) SMAD7	0.97159
FN1 (activation) TNF	0.970885
LEP (inhibition) GH1	0.970069
TNF (inhibition) PPARG	0.969922
FGFR4 (activation) MDFI	0.96972
TNF (activation) PLD1	0.969096
ACVR2B (activation) SMAD9	0.968646
CTNND1 (inhibition) HGF	0.968144
INSR (activation) MAP2K6	0.968065
PROC (inhibition) TNF	0.967492
FGFR4 (activation) WT1	0.965756
INHBE (activation) ACVR2B	0.965709
CSF2 (inhibition) TNF	0.965289
TNF (activation) CSF2	0.965289
RAC3 (activation) MAP2K6	0.965193
GLI1 (activation) BMP4	0.965139
VEGFA (activation) FGFR4	0.964882
TNF (activation) MAP2K6	0.964172
COL6A1 (activation) ITGA1	0.963061
POFUT1 (activation) JAG1	0.962923
VEGFA (activation) CSF1R	0.962801
GLI1 (activation) BMP2	0.962297
NOTCH3 (activation) RBPJL	0.962056
SDC2 (activation) FGFR4	0.961579
KDR (activation) MAPK11	0.961487
INHBA (inhibition) TGFB3	0.961329
POFUT1 (activation) DLL1	0.961207
MYCN (activation) NES	0.96066
MYC (inhibition) CEBPA	0.960246
GLI1 (activation) WNT1	0.959857
TGFB2 (activation) IL6	0.959813
TGFB3 (activation) SMAD6	0.959722
IL2RA (activation) MYC	0.95939
INHBA (inhibition) TGFB2	0.959379
ESR1 (activation) MYC	0.958597
TGFB2 (activation) SMAD6	0.957775
TGFB3 (activation) SMAD9	0.95776
F2RL1 (activation) GNA14	0.957417
MAPK11 (activation) CEBPA	0.957108
COL6A1 (activation) SDC1	0.957026
IRF5 (activation) IL6	0.956494
IL2RA (activation) MAPK11	0.956254
MAPK11 (inhibition) ETV1	0.95584
TGFB2 (activation) SMAD9	0.955817
MAPK11 (activation) TFAP2A	0.955792
TNF (activation) SUCLA2	0.955556
MAPK11 (activation) ESR1	0.955463
TNF (activation) GDF15	0.95517
SHC3 (activation) MAPK11	0.955168
INHBE (inhibition) TGFB3	0.954857
PTPRR (inhibition) MAPK11	0.954803
MYC (inhibition) PIAS2	0.954556
MAPK11 (activation) RPS6KA5	0.954435
MAP3K1 (activation) MAP2K6	0.954316
ACVR2A (activation) SMAD5	0.953471
INHBE (inhibition) TGFB2	0.95292
TNF (activation) NQO1	0.952664
COL6A1 (activation) ITGA7	0.95212
VEGFA (activation) MAPK11	0.951484
SHC2 (activation) MAPK11	0.951482
MAPK11 (activation) HNF4A	0.950087
DKK1 (inhibition) WNT1	0.949969
INSR (activation) PRKCI	0.949851
FBXW7 (inhibition) TP63	0.949595
MAPK11 (activation) TP73	0.948557
BLK (activation) MAPK11	0.948077
MAP2K6 (activation) MAPK11	0.947738
PRKD1 (inhibition) SNAI1	0.946239
CD4 (activation) IFNG	0.946046
MYC (activation) MGST1	0.945727
MTOR (activation) SGK1	0.941887
TGFB3 (inhibition) SMAD7	0.941746
NRG1 (activation) CDK5	0.941628
EGFR (activation) PRKDC	0.941181
SP1 (activation) CXCL5	0.940767
TGFB2 (inhibition) SMAD7	0.939836
PTPRD (activation) AURKA	0.938657
UNC5B (activation) DAPK1	0.935281
GTF2F2 (activation) PTPRR	0.935128
ABL1 (activation) TP63	0.934774
GTF2F2 (activation) SMO	0.934717
PHGDH (activation) EDN1	0.934436
FGF13 (activation) TCF7L2	0.933998
MYC (activation) TNF	0.933329
PLK1 (inhibition) TP63	0.932029
MAPK11 (activation) CREB5	0.931245
POFUT1 (activation) NOTCH3	0.931078
IRF5 (activation) TNF	0.930512
MAPK11 (inhibition) TNF	0.930279
PRKCE (inhibition) KITLG	0.930135
ACVRL1 (activation) TGFBR1	0.929321
MAPK10 (activation) TP53	0.929315
GLI1 (activation) SNAI1	0.928871
SIK1 (activation) SMAD7	0.928844
NFKB1 (activation) HMOX1	0.927108
KLF4 (activation) GPA33	0.926609
EGR1 (activation) PTP4A1	0.925849
F2RL1 (activation) MPO	0.925806
TP53 (inhibition) TP63	0.925198
ATM (inhibition) TP63	0.923554
MYC (activation) SNAI1	0.923339
TGFB2 (inhibition) TGFB3	0.923113
TGFB3 (inhibition) TGFB2	0.923113
BLK (activation) ABL1	0.922616
DAPK1 (activation) HOXB7	0.922612
MAP2K6 (activation) ABL1	0.922286
F2RL1 (activation) GNAI1	0.922276
ACVR2A (activation) SMAD9	0.921465
IDE (activation) UBE2D1	0.921058
MAP3K1 (activation) MAPK11	0.920769
TP53 (activation) ESR1	0.920278
TP53 (activation) RPS6KA5	0.919288
INHBE (activation) ACVR2A	0.918672
MAPK11 (activation) MYC	0.917421
WT1 (inhibition) TP53	0.917275
ERBB2 (activation) ESR1	0.917042
EGR1 (activation) PPARG	0.916942
TGM1 (activation) TP53	0.916371
PLD1 (activation) EGR1	0.916161
PRKAR2A (activation) LPAR3	0.915249
PRKAR2A (inhibition) COL1A1	0.915138
PRKAR2A (inhibition) FN1	0.914978
KIT (activation) IL1B	0.914448
NOS2 (activation) IL1B	0.914139
TP53 (activation) TP73	0.913626
HMOX1 (activation) CXCL10	0.913437
TP53 (inhibition) MYB	0.91232
AVP (inhibition) IL1B	0.912318
IFNG (activation) KLF4	0.911099
GGCX (activation) PROC	0.910828
IKBKE (activation) ESR1	0.910053
PLAT (activation) CCND1	0.909766
HCK (activation) ABL2	0.90931
KDR (activation) PLCG1	0.909053
EGR1 (activation) CDK5R1	0.908883
CD3G (activation) IFNG	0.908806
MAPK11 (activation) MAPKAPK5	0.908689
PRKAR2A (activation) GNGT1	0.908438
TCF7L2 (activation) GLCE	0.908234
MAPK7 (activation) TFAP2A	0.908155
TP53 (activation) KLF4	0.906691
SMAD5 (activation) CTCF	0.906677
RXRA (activation) ESR1	0.906446
ESR1 (activation) RXRA	0.906446
IFNG (activation) SMAD7	0.906255
CXCL12 (activation) PLCG1	0.906108
NFKB1 (activation) IL6	0.906053
PRKN (activation) TP53	0.905843
PIK3CG (activation) ESR1	0.905377
CSF2 (activation) IL1B	0.90524
PPARA (activation) EDN1	0.904533
RXRA (activation) PPARG	0.904479
TP53 (activation) GDF15	0.904314
MET (activation) PLCG1	0.904202
ERBB3 (activation) PLCG1	0.903572
EGFR (activation) PLCG1	0.90349
FASLG (activation) MAP2K6	0.903043
GDF15 (activation) EGR1	0.902996
LPAR3 (activation) PLCG1	0.902561
TP53 (activation) SFN	0.902244
CSNK1E (activation) TCF7L2	0.902177
GDF15 (activation) ERBB2	0.901135
MAP2K6 (activation) MAPK7	0.900502
TP53 (activation) HGF	0.900485
TNF (inhibition) IFNG	0.900377
PTGS2 (inhibition) CSF2	0.900203
PRKAA2 (activation) RPS6KA2	0.90011
PRKCE (activation) PLCG1	0.900026
VEGFA (activation) PLCG1	0.899596
HGF (activation) EGR1	0.899173
NFKB1 (inhibition) CSF2	0.899024
GNA11 (activation) PLCG1	0.898411
MYCN (activation) NDRG1	0.898338
SIRT1 (activation) SMAD7	0.897375
GRIN2A (activation) PLCG1	0.897042
SDC2 (activation) PLCG1	0.896516
GNGT1 (activation) PLCG1	0.895844
PRDM1 (inhibition) PAX5	0.895604
TNF (activation) ATM	0.894428
MYC (inhibition) NDRG1	0.893515
UBE2D1 (activation) TP53	0.893062
NOTCH4 (activation) RBPJL	0.892875
IL6 (activation) POU2F1	0.892699
FAS (activation) MAP2K6	0.892125
CCNE1 (activation) TP53	0.890553
NFKB1 (activation) GDF15	0.8896
GLI1 (inhibition) TP53	0.888931
PRKD1 (inhibition) PLCG1	0.888904
SGK1 (activation) NR3C1	0.888203
F2RL1 (activation) PTGS2	0.887797
NUP214 (activation) HDAC4	0.887732
MAPK10 (activation) NR3C1	0.887691
TNF (activation) IL1B	0.887536
PPP1R13L (inhibition) TP53	0.887398
NR5A1 (activation) POU5F1	0.887245
CCND1 (inhibition) TNF	0.887011
PTGS2 (activation) HGF	0.886994
RPS6KA4 (activation) CREB5	0.88672
PRKAR2A (inhibition) ITGA1	0.885168
SNAI1 (inhibition) EGR1	0.885137
EGR1 (activation) SNAI1	0.885137
CXCL10 (activation) MAP2K6	0.884743
GNA14 (activation) PLCG1	0.884566
PLCG1 (inhibition) HGF	0.883929
FGFR3 (activation) PLCG1	0.883902
POFUT1 (activation) LFNG	0.882943
RXRA (activation) TNF	0.882553
PDPK1 (activation) SMAD7	0.881918
TP73 (activation) HEY2	0.881479
MAPK11 (activation) TP53	0.880748
PPARA (inhibition) TNF	0.879962
PGR (inhibition) NR3C1	0.879786
ESR1 (activation) NR3C1	0.879059
KIT (activation) MAPK8	0.878374
SMAD6 (activation) CTCF	0.878036
NEDD4L (activation) SMAD7	0.877997
SMAD6 (inhibition) NR3C1	0.877918
PPARG (activation) NR3C1	0.877151
WT1 (inhibition) ZNF224	0.87714
FGFR4 (activation) PLCG1	0.87673
MET (activation) MAPK8	0.876421
CTCF (activation) NES	0.876339
IL2RA (activation) MAPK8	0.876329
MAPK8 (activation) IL6	0.876329
SMAD9 (activation) CTCF	0.876242
HCK (activation) MAPK11	0.876148
MAPK8 (activation) ETV1	0.875949
COL6A1 (activation) ITGA4	0.875898
ERBB3 (activation) MAPK8	0.875811
PRKAA2 (activation) MAPK8	0.875774
NRG1 (activation) MAPK8	0.875752
CAMKK2 (activation) PRKAA2	0.875669
TGFB2 (inhibition) IL1B	0.875655
MAPK8 (activation) ESR1	0.875604
CAMKK2 (activation) CAMK2B	0.875502
GFRA1 (activation) MAPK8	0.875388
PIAS2 (activation) NR3C1	0.875353
SHC3 (activation) MAPK8	0.875333
PTPRR (inhibition) MAPK8	0.874998
COL6A1 (activation) ITGAV	0.874945
CREB1 (inhibition) HMOX1	0.874816
NR3C1 (activation) NR3C2	0.87437
LEP (activation) PRKAA1	0.874078
CREB1 (activation) CD4	0.873912
MAPK8 (inhibition) PPARG	0.873704
NR5A1 (activation) CYP11A1	0.873447
IDE (activation) ANAPC1	0.873305
IRF5 (activation) IL1B	0.872627
MAPK11 (inhibition) IL1B	0.872408
PDE4DIP (activation) PRKAR2A	0.872307
SHC2 (activation) MAPK8	0.871955
CSF1R (activation) RPS6KA2	0.871523
SMAD5 (activation) SMAD4	0.871458
NFKB1 (activation) TGFB3	0.871409
BCAR1 (activation) MAPK8	0.871083
GNA11 (activation) MAPK8	0.870809
MAPK11 (activation) RPS6KA4	0.870701
TP53 (activation) FBXW7	0.870684
MAPK8 (activation) HNF4A	0.870677
RXRA (activation) MYC	0.870355
NFKB1 (activation) TGFB2	0.869641
NEDD4L (inhibition) FGFR4	0.869508
CAMK2A (activation) CREB5	0.869491
CDK5R1 (activation) NR3C1	0.869441
NFKB1 (activation) MYC	0.869259
CAMK4 (activation) CREB5	0.869099
SDC2 (activation) MAPK8	0.868972
MAP2K6 (activation) MAPK8	0.868524
PRKAA1 (inhibition) HNF4A	0.868441
PPARA (inhibition) MYC	0.8678
NEDD4L (inhibition) CSF1R	0.867632
AURKA (activation) PLK1	0.867451
MIB1 (activation) DLL4	0.867422
MIB1 (activation) JAG1	0.86733
MIB1 (activation) DLL1	0.865785
POFUT1 (activation) NOTCH4	0.864125
MTOR (activation) IFNG	0.863473
MYC (activation) TFAP4	0.863109
PPARD (activation) PDPK1	0.861616
PIK3R1 (activation) MYC	0.861289
AURKA (inhibition) TP53	0.861093
MAPK11 (activation) TWIST1	0.860801
NFKB1 (activation) CXCL1	0.859832
ADAM17 (activation) TNF	0.85885
PIK3R1 (inhibition) MAPK11	0.858473
MAPK8 (inhibition) SFN	0.858445
RCAN1 (inhibition) PPARG	0.857793
CSNK2A1 (inhibition) SPIB	0.85763
GNA14 (activation) MAPK8	0.857388
DAPK1 (activation) TP53	0.856713
UCHL5 (activation) SMAD7	0.856711
PIK3R2 (activation) PLCG1	0.856353
COL6A1 (activation) ITGA2	0.856303
CREB1 (activation) EDN1	0.854949
GFRA1 (activation) CREB1	0.854031
SHC3 (activation) CREB1	0.853978
MAPK13 (activation) CEBPA	0.85395
IL6 (activation) BCL6	0.853751
RAC3 (activation) MAPK8	0.853427
PIK3R2 (activation) PDPK1	0.853092
CHUK (activation) NFKBIE	0.853033
SPI1 (activation) FCER1A	0.85288
HCK (activation) ABL1	0.852618
TNF (activation) MAPK8	0.852524
GNAI1 (activation) PLCG1	0.852098
PTPRR (inhibition) MAPK13	0.851893
CHUK (activation) MYC	0.851459
SHC2 (activation) CREB1	0.850683
FGFR4 (activation) MAPK8	0.849793
CSNK2A1 (activation) TFAP2A	0.8487
RNF41 (inhibition) KDR	0.847865
MAPK13 (activation) HNF4A	0.847685
EGR1 (activation) TP53	0.847078
NFKB1 (activation) B2M	0.846267
MAP2K6 (activation) MAPK13	0.84559
SSRP1 (inhibition) TP63	0.84545
RNF41 (inhibition) KIT	0.845219
BTRC (inhibition) YAP1	0.844737
FLT1 (activation) PLCG1	0.844532
CSNK2A1 (activation) WNT1	0.844463
CTCF (activation) POMT2	0.844198
MYC (activation) CTCF	0.844172
MAP3K1 (activation) MAPK8	0.843809
RNF41 (inhibition) MET	0.84334
MAP3K14 (activation) RPS6KA2	0.843253
RNF41 (inhibition) ERBB3	0.842752
RNF41 (inhibition) NRG1	0.842696
SMAD4 (activation) GATA4	0.842688
RNF41 (inhibition) EGFR	0.842676
TP63 (inhibition) HES1	0.842469
SMAD9 (activation) SMAD4	0.842204
SMAD4 (inhibition) DACH1	0.841737
BTRC (activation) TP63	0.841437
MAPK11 (activation) NR3C1	0.8413
PRKAA1 (activation) SNAI1	0.841232
PRKDC (inhibition) POU2F1	0.840764
MAPK8 (activation) MYC	0.840741
PRKD1 (activation) CREB1	0.840573
MTOR (activation) RPS6KA2	0.840301
HDAC4 (inhibition) SMAD4	0.839464
IL1B (activation) EGR1	0.839057
CCND1 (inhibition) E2F2	0.838989
RBPJL (activation) HES1	0.838683
TP53 (activation) RPS6KA4	0.838637
NFKB1 (activation) IFNG	0.838568
PSMA8 (activation) BTRC	0.837656
COL6A1 (activation) ITGA9	0.836045
MAP3K14 (activation) CAMK2A	0.835914
RPS6KB1 (inhibition) TP63	0.83554
NFKB1 (activation) TP53	0.834511
GDF1 (activation) BMPR2	0.834455
WNT1 (activation) HES1	0.834093
KIT (activation) RPS6KB1	0.833726
MAP3K7 (activation) MDFI	0.831941
MET (activation) RPS6KB1	0.831872
TNF (activation) CREB1	0.831725
PLCG1 (activation) EGR1	0.831504
BMPR2 (activation) GATA4	0.831458
RPS6KB1 (activation) ESR1	0.831096
GATA4 (activation) NPPA	0.830929
MAPK13 (activation) CREB5	0.830875
MAPK11 (activation) ELK4	0.83081
GTF2F2 (activation) CTDP1	0.83077
ERBB2 (activation) PLCG1	0.82979
TP53 (activation) RPS6KA2	0.829562
MAP3K7 (inhibition) BMP2	0.829492
RNF41 (inhibition) PRKN	0.829338
PRKAR2A (activation) PPARA	0.829291
CDK5 (inhibition) NR3C1	0.828977
MAP3K7 (activation) GATA4	0.828954
NUP62 (activation) HDAC4	0.828894
HCK (activation) PLCG1	0.828368
CCNE2 (inhibition) TP73	0.828253
GH1 (inhibition) BCL6	0.828198
SMAD4 (activation) SMAD7	0.828123
RNF41 (inhibition) GDF15	0.827938
GDF15 (activation) RNF41	0.827938
HIPK2 (activation) POU4F1	0.826677
NFKB1 (activation) IL1B	0.826609
CXCL10 (activation) IFNG	0.826203
ESR1 (activation) NCOA2	0.825968
GNAI1 (activation) MAPK8	0.825918
SMO (activation) NCOA2	0.825034
TRAF6 (activation) MAPK10	0.824833
CHEK1 (activation) HES1	0.824705
MAP2K6 (activation) MAP3K7	0.824532
MAP3K7 (activation) MAP2K6	0.824532
RNF41 (inhibition) FGFR3	0.824406
GNGT1 (activation) MAP3K7	0.824339
MAP3K1 (activation) CREB1	0.823223
TP53 (activation) PRDM1	0.821679
NR5A1 (activation) TCF7L2	0.821577
CASP7 (inhibition) CHEK1	0.820597
MTA1 (inhibition) ESR1	0.819437
PIK3CG (activation) PLCG1	0.819234
RNF41 (inhibition) FGFR4	0.817717
MAPK11 (activation) CREB1	0.817549
CSNK2A1 (activation) SNAI1	0.817203
NCOA4 (activation) AR	0.81713
RXRA (activation) PDPK1	0.817078
PIK3CG (activation) PDPK1	0.816115
RNF41 (inhibition) CSF1R	0.815952
IL2RA (activation) MAPK9	0.815792
MAPK9 (activation) MDFI	0.815792
NR4A3 (activation) NR4A2	0.815305
SHC3 (activation) MAPK9	0.814866
PTPRR (inhibition) MAPK9	0.814554
ERC1 (activation) NFKB1	0.814525
EZR (activation) HGF	0.814153
COL6A1 (activation) CD44	0.813953
SMAD4 (activation) SNAI1	0.813945
TGFB3 (activation) SMAD4	0.813387
FGFR4 (activation) HES1	0.813287
NUP210 (activation) HDAC4	0.811963
TGFB2 (activation) SMAD4	0.811738
SHC2 (activation) MAPK9	0.811721
PIK3R1 (activation) PLCG1	0.811658
SMAD4 (activation) MYC	0.81138
ACKR3 (inhibition) HIC1	0.811364
MIB1 (inhibition) DAPK1	0.81084
NOTCH2 (activation) RBPJL	0.810777
TP53 (inhibition) NR3C1	0.810318
TRAF6 (activation) MAP2K6	0.810208
CREB1 (activation) BDNF	0.81004
TRAF6 (inhibition) MYB	0.809749
TNF (activation) RPS6KB1	0.80919
NR3C1 (activation) EGR1	0.809137
TLE1 (inhibition) MYC	0.809017
GRIN2D (activation) CAMK2A	0.808576
PIK3R1 (activation) PDPK1	0.808567
MAP2K6 (activation) MAPK9	0.808527
NUP214 (activation) SNRPE	0.807719
POFUT1 (activation) DVL1	0.807554
PLCG1 (activation) CAMK2A	0.807224
MAPK8 (activation) TP53	0.807134
PLCG1 (activation) CAMK4	0.80686
TLE1 (inhibition) PPARD	0.806703
PRKAA1 (activation) TP53	0.805061
TBP (inhibition) TNF	0.805053
MAML2 (activation) HES1	0.80461
ERBB2 (activation) MAPK8	0.804296
MAPK8 (activation) SIRT1	0.803111
NR4A2 (activation) NR3C1	0.802966
CHEK2 (activation) CHEK1	0.802687
SKIL (inhibition) SMAD7	0.802223
SNIP1 (activation) SMAD4	0.801738
MAP3K1 (activation) MAP3K7	0.801069
TGFB3 (activation) MAP3K7	0.800131
TGFB3 (inhibition) RPS6KB1	0.79998
IKBKB (activation) TP63	0.799801
MAPK9 (inhibition) SFN	0.799144
TGFB2 (activation) MAP3K7	0.798508
TGFB2 (inhibition) RPS6KB1	0.798357
RXRA (activation) NR3C1	0.798139
RPS6KB1 (activation) MYC	0.798006
ERC1 (activation) CHUK	0.797846
CAMK1 (activation) CREB5	0.797735
PIK3CA (activation) PRKCI	0.797605
NFKB1 (inhibition) CTCF	0.79724
PRKAA2 (activation) IKBKB	0.795703
IDE (activation) BTRC	0.795699
MAPK11 (inhibition) MAP3K7	0.795548
BRAF (activation) MAP2K6	0.795266
MAPK8 (inhibition) RXRA	0.795002
SP3 (activation) UTRN	0.794876
CTCF (inhibition) ZNF763	0.794694
RAC3 (activation) MAPK9	0.794473
UBE2D1 (activation) SKIL	0.794388
TRAF6 (inhibition) FGFR4	0.792735
PRKCE (activation) IKBKB	0.792614
SMAD4 (activation) TCF7L2	0.791604
TRAF6 (inhibition) CSF1R	0.791024
CDK5 (activation) HES1	0.790247
CEBPB (activation) IGF2	0.789912
ZBTB16 (inhibition) CEBPA	0.789007
MAPK8 (activation) TWIST1	0.788854
CIITA (activation) CREB1	0.788513
RNF41 (inhibition) FLT1	0.787686
CREB1 (activation) TP53	0.787442
CCNE1 (activation) TFDP2	0.787441
HNF4A (inhibition) GFER	0.78694
ECSIT (activation) MAP3K1	0.78693
PIK3CA (activation) MYC	0.786896
MTA1 (inhibition) MYC	0.786811
PIK3R1 (activation) MAPK8	0.78672
TP53 (activation) BCL6	0.786339
BRAF (activation) SFN	0.786037
NR4A3 (activation) NR3C1	0.785919
SPI1 (inhibition) PAX5	0.785682
POFUT1 (activation) NOTCH2	0.78467
SPI1 (activation) IRF8	0.784613
PIK3CA (inhibition) MAPK11	0.784324
GNAI1 (activation) MAP3K7	0.784084
PRKAR2A (activation) CREB1	0.783831
CREBBP (activation) SGK1	0.783437
CEBPA (activation) SPI1	0.783325
MAPK9 (activation) MYC	0.782663
CSNK2A1 (activation) TP53	0.782064
CAMKK2 (activation) CAMK4	0.781976
TRAF6 (activation) MAPK11	0.781727
CAMKK1 (activation) CAMK2B	0.78136
PRKAA1 (inhibition) POU2F1	0.780288
NOTCH3 (activation) RBPJ	0.779795
TDG (activation) NR3C1	0.778841
RBPJ (activation) MAML2	0.77762
RUNX1T1 (inhibition) SPI1	0.776917
FLT3 (inhibition) SPI1	0.776474
MYC (activation) PPIF	0.776367
MTOR (activation) RPS6KB1	0.776023
CREBBP (activation) RBPJL	0.776013
CREBBP (activation) EDN1	0.776013
GNG2 (activation) MAPK11	0.775731
CREBBP (activation) TFAP2A	0.775638
RUNX1 (activation) MECOM	0.774708
TNF (activation) IKBKB	0.774579
MAPK10 (activation) ETS1	0.774428
HMOX1 (inhibition) CCL2	0.774261
RNF41 (activation) ERBB2	0.773937
TGFBR1 (activation) MAP3K7	0.77383
IRF8 (activation) CYBB	0.773567
PLCG1 (activation) CREB1	0.772965
TP63 (activation) RUNX1	0.77225
POU5F1 (activation) LEFTY1	0.771021
MAPK8 (inhibition) NR3C1	0.770982
GFER (activation) TNF	0.770533
CREBBP (inhibition) CSF2	0.769993
ETS1 (activation) CIP2A	0.769659
RUNX1 (inhibition) CEBPA	0.769466
NFKB1 (activation) CSNK2A1	0.769339
CREBBP (activation) KLF5	0.769292
WWP1 (inhibition) TP63	0.769168
TLE1 (inhibition) CCND1	0.768868
PRKAR2A (activation) CREM	0.768854
CREBBP (activation) MYB	0.768666
NOTCH1 (activation) BMP4	0.767832
NOTCH1 (activation) RBPJL	0.767832
NTRK3 (activation) ETS1	0.767532
PIK3R1 (activation) CREB1	0.767527
MDM4 (inhibition) TP53	0.767411
ETS1 (activation) TFAP2A	0.767161
MAP3K1 (activation) IKBKB	0.76666
CTCF (activation) RARRES1	0.766626
PRKAA1 (activation) MAPK8	0.76598
CAMKK2 (activation) PRKAA1	0.765888
MAPK15 (activation) ETS1	0.765696
RPS6KA5 (activation) ATF1	0.765467
IKBKB (activation) NFKBIE	0.765285
CSNK2A1 (activation) TWIST1	0.764352
DLL4 (activation) NOTCH1	0.764044
JAG1 (activation) NOTCH1	0.763962
RET (activation) MAPK15	0.763822
CREB1 (inhibition) NR4A3	0.763732
NOTCH1 (activation) WNT1	0.76363
PARP1 (inhibition) AURKB	0.763463
RUNX1T1 (inhibition) RUNX1	0.763171
PDGFRA (activation) PLCG1	0.7628
RUNX1 (activation) FLT3	0.762736
DLL1 (activation) NOTCH1	0.762601
PTPN7 (inhibition) MAPK10	0.762067
VEGFA (activation) RET	0.761834
NFATC2 (activation) CSF2	0.761827
ACVR1 (activation) SMAD5	0.761565
PPARG (activation) CD36	0.761558
MAPK10 (activation) MDM2	0.761172
MAPK12 (activation) CEBPA	0.761073
TP53 (activation) HIPK2	0.760077
PTPRR (inhibition) MAPK12	0.75924
PELP1 (inhibition) NR3C1	0.758914
MDM2 (inhibition) TP63	0.7578
CCL2 (activation) IL6	0.756678
NUP214 (activation) SMAD4	0.756376
NR2C2 (activation) HNF4A	0.756299
TNF (activation) MYLK	0.756229
NOTCH1 (inhibition) KLF4	0.755869
MAPK12 (activation) HNF4A	0.75549
CD3D (activation) IFNG	0.755072
CCL2 (activation) FGF13	0.755054
MAPK9 (inhibition) IFNG	0.75503
TWIST1 (inhibition) HES1	0.754966
CREBBP (activation) TNF	0.754934
MAP3K7 (activation) RXRA	0.754734
RXRA (inhibition) RPS6KB1	0.754592
HDAC8 (inhibition) SMAD4	0.754385
PRKAA2 (activation) MDM2	0.753917
MAPK12 (activation) MAP2K6	0.753623
MAP2K6 (activation) MAPK12	0.753623
TP53 (activation) HIC1	0.752965
TRAF6 (activation) TP53	0.75294
PIK3CD (activation) PLCG1	0.752939
HTR2A (activation) RPS6KA3	0.752879
PPARA (inhibition) RPS6KB1	0.752376
CHEK2 (activation) TP53	0.751837
CD44 (activation) TP53	0.751566
MAPK9 (activation) TP53	0.751377
SMARCC1 (activation) NR3C1	0.751357
PIK3CD (activation) PDPK1	0.750072
WWP1 (activation) SMAD7	0.749775
MAPK8 (activation) CREB1	0.749216
CAMK2D (activation) CREB5	0.749069
COL6A1 (activation) SDC4	0.748674
MDM2 (inhibition) TP73	0.748322
TP53 (inhibition) SLC2A1	0.748155
HLA-DRB1 (activation) IFNG	0.748032
SP3 (activation) KDR	0.747333
NFATC2 (activation) TNF	0.746928
PIK3R1 (activation) RPS6KB1	0.746731
PRKCI (activation) ETS1	0.746384
PARP1 (activation) SNAI1	0.746376
MAP3K14 (activation) IKBKB	0.745441
PIK3CA (activation) MAPK7	0.745233
ADAM9 (inhibition) ADAM17	0.7447
CREBBP (inhibition) MYC	0.744499
SP3 (activation) OPRM1	0.744424
TP53 (inhibition) BCL3	0.744186
SMAD4 (activation) CTCF	0.744157
RUNX1 (activation) CSF1R	0.743892
DBI (inhibition) HNF4A	0.743537
POFUT1 (activation) NOTCH1	0.743107
SIK2 (inhibition) CDK5R1	0.742889
CSF1R (activation) ETS1	0.742685
FGFR4 (activation) RET	0.742469
PTEN (inhibition) HGF	0.742325
CDK3 (activation) ATF1	0.741893
PIK3CA (activation) PLCG1	0.741552
RASGRF1 (activation) CDK1	0.741469
PML (activation) TP63	0.741142
MAPK8 (activation) SMAD4	0.741133
MAPK12 (activation) CREB5	0.740508
MAPK9 (inhibition) RXRA	0.740084
NOLC1 (inhibition) CSNK2A1	0.740057
MAP2K4 (activation) MAPK10	0.739957
ADAM9 (activation) ITGAV	0.739902
PRKAR2A (activation) STMN1	0.738787
NUP210 (activation) SNRPE	0.738779
INHBA (activation) ACVR1	0.738743
PIK3CA (activation) PDPK1	0.738728
PTEN (inhibition) TNF	0.738645
PLD1 (inhibition) CDK1	0.738618
HES1 (inhibition) NR3C1	0.737862
ABL2 (activation) CEBPB	0.737687
CRY1 (inhibition) CLOCK	0.737627
RUNX1 (inhibition) MYC	0.73756
SMAD5 (activation) ATF2	0.736842
NOTCH1 (inhibition) MYC	0.73665
MYB (activation) CEBPB	0.736263
CCL2 (activation) TNF	0.736123
ATF1 (activation) TGFB2	0.736105
ACVR1 (activation) SMAD9	0.736001
PIK3R3 (activation) PLCG1	0.735379
NCF1 (activation) MAPK11	0.735077
MAPK9 (activation) RPS6KA2	0.734768
TNF (inhibition) BAG4	0.734124
INHBE (activation) ACVR1	0.73377
GNG2 (activation) PLCG1	0.733427
PIK3R3 (activation) PDPK1	0.732578
NFKB1 (activation) BCL3	0.732077
RPS6KB1 (activation) CTCF	0.731891
JUN (activation) TFPI2	0.731826
MDM2 (inhibition) FGFR4	0.731551
HLA-DRA (activation) FOS	0.730958
PLAT (activation) MMP9	0.730404
MDM2 (inhibition) CSF1R	0.729972
MAPKAPK5 (activation) ETS1	0.729354
PDPK1 (activation) CC2D1A	0.729092
MAP3K7 (activation) MAPK8	0.729054
MAPK8 (activation) RPS6KB1	0.728917
DAB2IP (inhibition) NRAS	0.728376
TBP (activation) NR3C1	0.728052
NCOA2 (activation) NR3C1	0.727277
RALA (activation) MAPK10	0.727185
MAP3K7 (activation) PRKAA1	0.727182
PRKAR2B (activation) LPAR3	0.727132
PRKAR2B (inhibition) COL1A1	0.727044
PRKAR2B (inhibition) FN1	0.726916
SMAD7 (inhibition) CDK1	0.726037
F2RL1 (activation) GNAI3	0.725979
NEK6 (activation) RPS6KB1	0.725673
SMAD1 (activation) GATA4	0.725622
TLE1 (inhibition) RCAN1	0.725518
FASLG (activation) IKBKB	0.72547
CRTC3 (activation) BCL3	0.725235
SMAD9 (inhibition) SMAD1	0.725206
KIT (activation) NRAS	0.724454
NOTCH4 (activation) RBPJ	0.72372
CCL2 (activation) MAPK11	0.723576
CDK5 (activation) ETS1	0.723206
SMAD4 (activation) CREB1	0.723052
MET (activation) NRAS	0.722843
IL2RA (activation) NRAS	0.722767
RASGRF1 (activation) NRAS	0.722767
PML (inhibition) SMAD7	0.722455
NRAS (activation) TFAP2A	0.722417
ERBB3 (activation) NRAS	0.722339
ITCH (inhibition) TP63	0.722296
EGFR (activation) NRAS	0.722274
PTPN7 (inhibition) MAPK11	0.722241
PRKAR2B (activation) GNGT1	0.72172
MAPK10 (activation) ATF2	0.721509
RNF41 (activation) CREB1	0.720936
RBPJ (activation) HEY2	0.720281
E2F2 (inhibition) SPI1	0.720148
CD4 (activation) LCK	0.719155
ACVR2B (activation) ACVR1	0.718896
PIK3CA (activation) MAPK8	0.718769
RALA (activation) PLD1	0.717939
SP1 (activation) UTRN	0.717814
CAMKK2 (activation) CAMK1	0.717766
MAPK9 (activation) NR3C1	0.717723
NRIP1 (activation) NR3C1	0.717612
CREM (inhibition) CREB1	0.716972
EP300 (activation) EDN1	0.716709
EP300 (activation) RBPJL	0.716709
EP300 (inhibition) IL6	0.716709
FAS (activation) IKBKB	0.716699
TRAF6 (activation) MAPK8	0.716389
CSNK2A1 (activation) TLE1	0.716022
NRIP1 (inhibition) NR5A1	0.715948
ATF2 (activation) IL6	0.715084
ETS1 (inhibition) NDRG1	0.714831
CREBBP (activation) TP53	0.714739
CSNK2A1 (inhibition) SSRP1	0.714654
ATF2 (activation) ESR1	0.714493
PARP1 (activation) TP53	0.714283
EP300 (activation) GATA4	0.714135
RALA (activation) PLD2	0.71366
F2RL1 (activation) GNAZ	0.713464
SP1 (activation) IGF2	0.713299
TNF (inhibition) CDK6	0.713064
CREB3L1 (inhibition) CREBBP	0.712876
SMAD9 (activation) ATF2	0.712108
KRAS (activation) SFN	0.71205
PRKCE (activation) ATF2	0.711857
CLOCK (activation) PER1	0.711854
MYC (inhibition) ZBTB17	0.711704
RNF41 (inhibition) PDGFRA	0.711456
EP300 (inhibition) CSF2	0.711148
EP300 (activation) TP73	0.71094
MAPK11 (activation) CEBPB	0.710784
NOTCH1 (activation) IFNG	0.710642
NFATC2 (activation) IFNG	0.710597
EP300 (activation) MYB	0.709923
BTRC (inhibition) SMAD4	0.708426
SMAD4 (inhibition) BTRC	0.708426
ACVR2B (activation) SMAD1	0.708352
CREBBP (activation) IL1B	0.707971
RPS6KA3 (activation) PDPK1	0.70778
MAPK10 (activation) FOXO1	0.707645
NOTCH1 (inhibition) TP53	0.707204
TP53 (inhibition) ETS1	0.706928
TAB3 (activation) MAPK10	0.706672
BAG4 (activation) TCF7L2	0.706332
PIAS3 (inhibition) NR3C2	0.705352
CXCL12 (activation) LCK	0.705108
ITCH (activation) SMAD7	0.704084
SP1 (activation) KRT5	0.703891
DAB2IP (activation) GSK3B	0.703782
WEE1 (activation) SMAD7	0.703682
PRKAR2B (inhibition) ITGA1	0.703233
NCBP1 (activation) IRF8	0.703217
MYC (activation) CDK6	0.703209
CCNE1 (activation) TFDP1	0.703146
CEBPD (activation) POU5F1	0.703145
NFKB1 (activation) CREBBP	0.703109
LCK (activation) ESR1	0.702968
EP300 (activation) SFN	0.702083
EP300 (activation) SMAD7	0.701792
MAP2K4 (activation) MAPK11	0.701287
PIK3CA (activation) CREB1	0.701233
NR3C1 (inhibition) BGLAP	0.700837
MYC (activation) MNT	0.700772
ESR1 (inhibition) FOXO1	0.700764
LFNG (activation) NOTCH1	0.700508
TGFB3 (activation) SMAD1	0.700392
TP53 (inhibition) E2F3	0.700292
SMARCB1 (activation) NR3C1	0.699347
CXCL12 (activation) FGF2	0.699248
TGFB2 (activation) SMAD1	0.698971
TP63 (activation) CEBPD	0.698758
HDAC2 (inhibition) RBPJL	0.698437
RPS6KA4 (activation) ATF1	0.698311
DAB2IP (inhibition) AR	0.698149
CAMKK1 (activation) CAMK4	0.69789
GSK3B (activation) ESR1	0.697785
HDAC2 (inhibition) GLI3	0.697414
MAPK7 (activation) ETS1	0.697375
EP300 (activation) TNF	0.69724
RAE1 (activation) SNRPE	0.696811
HDAC2 (inhibition) CDH1	0.696656
NFKB1 (activation) BIRC2	0.695658
PLAT (activation) MMP1	0.695567
FBN1 (activation) MMP1	0.694938
MDM2 (inhibition) TP53	0.694827
CAMK2G (activation) CREB5	0.694675
GSK3B (activation) WNT1	0.694541
CTCF (inhibition) ZNHIT2	0.694485
MAPK10 (activation) FOXO3	0.694224
PIK3CG (inhibition) RET	0.693779
EIF2AK2 (inhibition) TNF	0.693279
CCND1 (inhibition) E2F3	0.69325
AURKA (activation) CDK1	0.693209
HDAC2 (inhibition) CSF2	0.693018
CSNK2A1 (activation) MAPK9	0.692698
GSK3B (inhibition) KLF5	0.692314
AR (activation) ESR1	0.692199
NEK9 (activation) MDFI	0.692154
POFUT1 (activation) GRB10	0.691864
ABL1 (activation) CEBPB	0.691695
DAB2IP (inhibition) HRAS	0.691672
RPS6KA2 (activation) ETS1	0.691301
MAPK8 (activation) ZBTB16	0.690813
FOXO1 (activation) KLF4	0.690418
CD44 (activation) SMAD4	0.690109
MAPK9 (activation) SMAD4	0.689936
RALA (activation) MAPK11	0.689182
RIPK1 (activation) DAB2IP	0.689062
CHUK (activation) CREBBP	0.688712
PDE4DIP (activation) PRKAR1A	0.688474
KIT (activation) HRAS	0.687948
HDAC4 (inhibition) AR	0.687644
EP300 (inhibition) MYC	0.687603
MAP3K7 (activation) HIPK2	0.68655
NEDD4L (inhibition) RET	0.68653
PIK3R5 (activation) PLCG1	0.686486
MET (activation) HRAS	0.686418
ATF2 (inhibition) TGFB2	0.686347
ATF2 (activation) TGFB2	0.686347
IL2RA (activation) HRAS	0.686345
RASGRF1 (activation) HRAS	0.686345
ERBB3 (activation) HRAS	0.68594
EGFR (activation) HRAS	0.685878
NFKB1 (activation) CCL2	0.68559
CAMK2A (inhibition) ETS1	0.685285
CTCF (activation) NCBP3	0.685243
LPAR3 (activation) HRAS	0.685172
ITGB4 (activation) HRAS	0.68465
VAV1 (activation) PLCG1	0.68462
ACVR2A (activation) ACVR1	0.68388
PIK3R5 (activation) PDPK1	0.683871
PTEN (activation) PDPK1	0.683846
MAPK11 (activation) ATF2	0.683803
CAMKK1 (activation) PRKAA1	0.683532
CTCF (activation) KSR1	0.683311
RIPK1 (inhibition) EGFR	0.683289
PRKCE (activation) HRAS	0.683248
TP53 (inhibition) CDK1	0.682922
NOTCH1 (activation) HEY2	0.68232
CDK1 (activation) E2F2	0.682276
PIK3CA (activation) RPS6KB1	0.682233
ITGAM (activation) HCK	0.68176
CD5 (activation) LCK	0.681738
MYC (activation) POLE3	0.681665
GNAI1 (activation) NRAS	0.68119
COL6A1 (activation) ITGB7	0.680945
MYC (inhibition) PIAS3	0.6809
ERBB2 (inhibition) CDK1	0.680521
TRAF6 (activation) MAP3K7	0.680103
GSK3B (inhibition) CREB5	0.680098
GNGT1 (inhibition) HRAS	0.680073
ITGB1 (activation) EGFR	0.67994
RBPJ (activation) HES1	0.679794
COL6A1 (activation) ITGA6	0.679619
TP53 (activation) PML	0.679553
HDAC2 (inhibition) TNF	0.679465
RXRA (activation) DBI	0.678912
TNF (activation) FGF2	0.67875
COL6A1 (activation) ITGB1	0.678699
MMP1 (activation) TNF	0.678169
ADAM17 (activation) NOTCH1	0.677865
RIPK1 (activation) MAP2K6	0.677666
MAPK10 (activation) SP1	0.677238
MAPK10 (activation) JUN	0.677184
PPARA (activation) DBI	0.676919
SP1 (activation) UGDH	0.675595
LCK (activation) MYC	0.674979
SP1 (inhibition) KDR	0.67488
NUP214 (activation) MDM2	0.674695
GATA3 (inhibition) CEBPA	0.67423
HDAC2 (inhibition) GLI1	0.674088
ACVR2A (activation) SMAD1	0.67385
SMAD4 (activation) BGLAP	0.673704
NR3C1 (activation) CALD1	0.67337
ESR1 (activation) GATA3	0.673072
LCK (activation) MAPK11	0.672773
STAT3 (activation) HMOX1	0.672526
HRAS (activation) SFN	0.672339
SP1 (activation) OPRM1	0.672254
GSK3B (inhibition) SNAI1	0.67212
JUN (activation) EDN1	0.671155
JUN (activation) IL6	0.671155
MYC (inhibition) GADD45A	0.671128
TGFB3 (activation) FGF2	0.671025
RET (activation) MAPK8	0.670964
JUN (activation) ETV1	0.670864
TFAP2A (activation) JUN	0.67083
GNAI3 (activation) PLCG1	0.670738
JUN (activation) ESR1	0.670599
ESR1 (activation) JUN	0.670599
MAML1 (activation) HES1	0.670462
HDAC2 (inhibition) MYC	0.670073
LPAR3 (activation) JUN	0.670007
GSK3B (inhibition) MYC	0.670002
KDR (activation) PTK2B	0.669981
SMO (activation) SP1	0.669894
TAB3 (activation) MAPK11	0.669741
TGFB2 (inhibition) FGF2	0.669664
TP63 (activation) VDR	0.668739
CCND1 (activation) CDK6	0.668311
NUP98 (activation) SNRPE	0.668143
SP1 (activation) CYP11A1	0.66792
DVL2 (inhibition) NOTCH1	0.667777
MYC (inhibition) CEBPD	0.667369
HDAC2 (inhibition) DKK1	0.667144
MAP3K1 (activation) AR	0.667065
TRAF6 (activation) MAPK9	0.666901
NEK9 (activation) PPP1R13L	0.666873
MAPK8 (activation) MAPK12	0.666355
JUN (activation) CSF2	0.665948
TFDP2 (activation) HIC1	0.665783
ACVR1 (activation) RPS6KA2	0.665672
STAT3 (activation) A2M	0.665615
SDC2 (activation) JUN	0.66552
PRKAA1 (inhibition) NR2C2	0.665356
MAP2K4 (inhibition) RXRA	0.665309
GRB10 (activation) ABL1	0.665251
JUN (activation) MYB	0.6648
USF1 (activation) HMOX1	0.664776
CSF1R (activation) HRAS	0.664126
PTK6 (activation) SMAD2	0.663669
VAV1 (activation) MAPK8	0.663586
CREB1 (activation) CREBBP	0.663452
ERBB2 (activation) NRAS	0.663357
PRKCE (activation) PTK2B	0.663328
GNAI1 (inhibition) LCK	0.663079
CCND1 (inhibition) TFDP1	0.663061
WT1 (activation) VDR	0.663012
VEGFA (activation) PTK2B	0.663011
SMAD9 (inhibition) SMAD2	0.662545
MAP3K7 (activation) IKBKB	0.662397
IL4R (activation) ETS1	0.662365
DAB2IP (inhibition) STAT3	0.662354
PTPN7 (inhibition) MAPK8	0.661875
ATF2 (activation) IFNG	0.661823
PRKAR2A (inhibition) PXN	0.661631
EIF2AK2 (activation) PLK1	0.661214
INHBE (activation) SMAD2	0.660537
GNGT1 (activation) PTK2B	0.660246
EP300 (activation) TP53	0.660117
PRKN (inhibition) JUN	0.660081
EIF2AK2 (activation) IFNG	0.659558
GNAZ (activation) PLCG1	0.659175
CD3G (activation) JUN	0.659036
YES1 (activation) MAPK11	0.658872
PRKAR2B (activation) PPARA	0.658841
KIT (activation) STAT3	0.658788
MYCBP2 (activation) AURKA	0.658732
CXCL12 (activation) STAT3	0.658709
CREB3L1 (inhibition) EP300	0.658397
RIPK1 (activation) MAP3K1	0.658382
MET (activation) STAT3	0.657323
LEP (activation) STAT3	0.657253
IL2RA (activation) STAT3	0.657253
SP1 (activation) SMAD7	0.657238
JUN (activation) SMAD7	0.657186
NOTCH2 (activation) RBPJ	0.657175
EGFR (activation) STAT3	0.656805
F2RL1 (activation) JUN	0.65677
EIF2AK2 (activation) TP53	0.656367
CREBBP (inhibition) SMAD4	0.656294
SMAD4 (activation) CREBBP	0.656294
PTPRR (inhibition) STAT3	0.656256
NCF1 (activation) MAPK13	0.65585
MYC (activation) HERC5	0.655651
PTK6 (activation) STAT3	0.655627
PPP5C (inhibition) NR3C1	0.655461
KLF4 (inhibition) VDR	0.655362
LCK (activation) ABL1	0.654705
RET (activation) CREB1	0.654595
PRKCE (activation) STAT3	0.654287
EP300 (activation) IL1B	0.653866
FKBP5 (inhibition) NR3C1	0.653677
TNF (activation) JUN	0.652923
CSF2 (activation) STAT3	0.652154
ETS1 (activation) CSNK2A1	0.651719
CTCF (activation) BICD2	0.650891
TRAF6 (activation) IKBKB	0.65089
CEBPA (activation) USF1	0.650258
GNAI3 (activation) MAPK8	0.65013
CXCL12 (activation) MAP2K1	0.64931
RCHY1 (activation) TP73	0.648817
VEGFA (inhibition) RB1	0.648803
SMAD4 (activation) ATF1	0.648608
CCL2 (activation) ZC3H12A	0.648531
TLE1 (inhibition) RUNX1	0.648283
IL2RA (activation) MAP2K1	0.647875
MOS (activation) MAP2K1	0.647875
CTBP2 (inhibition) TCF7L2	0.647817
AURKA (activation) AR	0.647683
ERBB3 (activation) MAP2K1	0.647492
NRG1 (activation) MAP2K1	0.647449
EGFR (activation) MAP2K1	0.647434
SHC3 (activation) MAP2K1	0.64714
STAT3 (activation) KLF4	0.647014
GNAI1 (activation) HRAS	0.646864
LRRFIP1 (inhibition) TNF	0.646597
DDX21 (activation) JUN	0.64648
MAP3K1 (activation) SP1	0.6463
MAP3K1 (activation) JUN	0.646249
PRKD1 (activation) STAT3	0.646201
TNFRSF1A (activation) MAP3K7	0.646158
RNF41 (inhibition) RET	0.645638
JUN (activation) TGFB3	0.645492
CAMK2D (activation) HES1	0.645103
SHC2 (activation) MAP2K1	0.644642
PTPN7 (inhibition) MAPK13	0.644397
TP53 (inhibition) GADD45A	0.6443
JUN (activation) TGFB2	0.644183
HDAC2 (inhibition) CIITA	0.644163
MAPK10 (activation) ELK1	0.643977
NOTCH1 (activation) HES1	0.643967
MYC (activation) SP1	0.64395
JUN (inhibition) MYC	0.643899
PLXNB2 (activation) MAPK11	0.643888
CRK (activation) MAPK8	0.643394
GSK3B (activation) TP53	0.64322
CSF2 (activation) MAP2K1	0.642849
MAP2K4 (activation) MAPK8	0.642672
F2RL1 (activation) GNAO1	0.642615
FGFR3 (activation) STAT3	0.642565
CD28 (activation) LCK	0.642542
MAX (inhibition) CEBPA	0.642342
MAPK11 (activation) SP1	0.641845
MAPK11 (activation) JUN	0.641794
CREBBP (activation) NCOA2	0.641493
YES1 (activation) ABL1	0.641177
SMAD1 (activation) CTCF	0.640779
SNAI1 (inhibition) VDR	0.640717
DVL1 (inhibition) NOTCH1	0.640696
MAP3K1 (activation) SMAD2	0.640626
NUP214 (activation) EIF4E	0.64052
ZAP70 (activation) MAPK11	0.640449
RIPK1 (activation) MAP3K14	0.640159
TGFB3 (activation) SMAD2	0.639876
SMAD2 (inhibition) TGFB3	0.639876
HIF1A (activation) EDN1	0.639861
AKT3 (activation) POU5F1	0.639463
COL6A1 (activation) ITGA5	0.639404
GNAZ (activation) MAPK8	0.638922
IKBKE (inhibition) FOXO1	0.638789
TGFB2 (activation) SMAD2	0.638578
SMAD2 (inhibition) TGFB2	0.638578
FOXO3 (activation) PLK1	0.638393
MYC (activation) SMAD2	0.638297
TP53 (inhibition) AR	0.638071
AKT3 (inhibition) YAP1	0.637965
DAB2IP (inhibition) AKT3	0.637527
SHC3 (activation) ELK1	0.637518
FGFR4 (activation) STAT3	0.637351
EGR1 (inhibition) AR	0.637141
HDAC2 (inhibition) CCND1	0.63682
GNB1 (inhibition) HLA-DRA	0.636257
MAPK11 (activation) SMAD2	0.63621
LCK (activation) PLCG1	0.636084
CREB3L4 (inhibition) CREBBP	0.635986
INHBE (activation) ACVR1B	0.635591
PRKCE (activation) ELK1	0.635362
MAPK10 (activation) SMAD3	0.635213
SHC2 (activation) ELK1	0.635058
EP300 (activation) TDG	0.634474
PPARA (inhibition) FOXO1	0.634389
FCER1A (activation) LYN	0.633517
NKX3-1 (inhibition) AKT3	0.632924
MAP3K1 (activation) STAT3	0.632863
EGR1 (activation) SLC4A2	0.632622
FOXO3 (activation) ATM	0.632588
ITGB1 (activation) BIRC5	0.632483
TP53 (activation) HRAS	0.632151
AKT3 (activation) ESR1	0.632094
RALA (activation) MAPK8	0.631578
PTK6 (activation) AKT3	0.631052
SNIP1 (inhibition) SMAD2	0.630712
STAT3 (activation) MYC	0.630562
CCNE1 (inhibition) RB1	0.630472
MAPK8 (activation) ITCH	0.630124
NUP62 (activation) MDM2	0.629977
ERBB2 (activation) HRAS	0.629929
APC (inhibition) RB1	0.629908
VEGFA (activation) AKT3	0.629462
SMAD3 (activation) ESR1	0.629036
CREBBP (activation) RBPJ	0.628998
MYOM2 (inhibition) TBP	0.62874
RXRA (activation) AR	0.62848
AR (activation) RXRA	0.62848
SMO (activation) SMAD3	0.628325
JUN (activation) TCF7L2	0.628205
GNAI1 (activation) PTK2B	0.628004
LCK (activation) IKZF3	0.627741
PIK3CG (inhibition) AR	0.627739
RPS6KB1 (inhibition) MDM2	0.627493
NUP214 (activation) NCBP1	0.627332
TGFBR2 (activation) SMAD7	0.627309
WT1 (activation) SMAD3	0.626983
IKBKE (inhibition) FOXO3	0.626673
MAPK8 (activation) ATF2	0.626649
CSNK2A1 (inhibition) PML	0.626483
PRKAA1 (inhibition) EP300	0.626459
MAPK9 (activation) ETS1	0.626147
TRAF6 (inhibition) RET	0.625913
BCAR1 (inhibition) SMAD3	0.625788
MAP2K4 (activation) MAPK13	0.625702
CDKN1C (inhibition) CDK6	0.625631
ESR1 (activation) RARA	0.625335
HDAC4 (inhibition) SMAD3	0.624896
CTDP1 (activation) GTF2H1	0.624698
PSMA8 (activation) RBX1	0.624617
POU2F1 (activation) GADD45A	0.624475
CTCF (inhibition) ESRP2	0.624338
MYC (inhibition) MSN	0.624338
MAP3K1 (activation) MAP2K1	0.623834
IRF1 (activation) IRF8	0.623805
PRKAR2A (inhibition) ITGB1	0.623805
USF1 (activation) TGFB2	0.62357
RIPK1 (activation) FASLG	0.623009
YES1 (activation) PLCG1	0.622942
SMAD2 (activation) TCF7L2	0.622739
PRKAR2B (activation) CREB1	0.622725
CHUK (inhibition) FOXO1	0.622443
MAP2K7 (activation) MAPK10	0.622421
NOTCH1 (activation) RBPJ	0.622366
TRAF6 (activation) NR2C2	0.622279
AKT3 (inhibition) CHEK1	0.622074
EGFR (activation) IRF1	0.621802
MAPK11 (activation) USF1	0.621258
JUN (activation) IFNG	0.621165
RIPK1 (activation) RIPK3	0.620466
KCND1 (activation) KCNA3	0.620459
MARK2 (activation) NR4A3	0.619861
GTF2H1 (activation) NR3C1	0.61958
RIPK1 (activation) NFKB1	0.619519
PRKAR1A (activation) CREB1	0.618644
JUN (inhibition) TP53	0.61816
JUN (activation) EGR1	0.617259
NUP210 (activation) MDM2	0.617109
NF2 (inhibition) STAT3	0.616877
NFATC3 (activation) CSF2	0.61646
TGFB3 (activation) TGFBR2	0.616147
KLF4 (inhibition) RARA	0.616102
SMAD1 (activation) SMAD4	0.615888
CHEK2 (inhibition) MDM2	0.615806
RIPK1 (activation) FAS	0.615477
MAPK9 (activation) MDM2	0.615429
HIF1A (activation) TGFB3	0.615395
MAP3K14 (activation) STAT3	0.615347
TCF7L2 (activation) STAT3	0.615193
SMAD4 (activation) TFDP1	0.615026
TGFB2 (activation) TGFBR2	0.614897
MAPK10 (activation) FOXO4	0.614887
G3BP1 (activation) EIF2AK2	0.614755
MAPK8 (activation) FOXO1	0.614608
GSK3B (inhibition) NR3C1	0.61441
HIF1A (activation) TGFB2	0.614146
CD4 (activation) FOS	0.613859
TAB3 (activation) MAPK8	0.613763
PTK2B (activation) TP53	0.613721
MAPK11 (activation) MAX	0.613694
PIK3R2 (activation) MAP2K1	0.613656
MTOR (activation) STAT3	0.613192
PRKAA1 (activation) FOXO1	0.61303
NUP88 (activation) SNRPE	0.612684
SMARCC2 (activation) SGK1	0.612447
JUN (activation) IL1B	0.612307
ACTN1 (inhibition) PLD1	0.612085
EP300 (inhibition) BCL6	0.611891
PRKDC (activation) USF1	0.611882
MAPK11 (activation) HIF1A	0.61187
ITGB1 (activation) PIK3R1	0.610829
PRKAR2B (activation) CREM	0.610826
CRK (activation) MAP3K7	0.610806
CHUK (inhibition) FOXO3	0.610637
VHL (activation) TP53	0.610612
NUP214 (activation) RAN	0.610534
HCK (activation) PTK2B	0.610515
MAPK11 (activation) ELK1	0.610322
PDGFRA (activation) NRAS	0.609803
CDK2 (inhibition) TP63	0.60956
ARF6 (activation) PLD1	0.609495
AR (activation) NR3C1	0.609492
POFUT1 (activation) SMAD3	0.609285
BAG5 (activation) PRKN	0.608405
NFKB1 (activation) JUN	0.608102
AR (activation) NR5A1	0.608079
DVL2 (inhibition) GSK3B	0.60736
TP53 (activation) BTG2	0.607323
NTRK1 (activation) ABL1	0.607301
MAPK8 (activation) AR	0.607096
RIPK1 (activation) CHUK	0.606833
PSMA8 (activation) CDK2	0.606821
CDK2 (inhibition) PGR	0.606821
USF1 (activation) B2M	0.606809
CDK2 (inhibition) NR1I2	0.606377
CDK2 (activation) ESR1	0.606319
EP300 (activation) SMAD4	0.606138
MAPK10 (activation) FOS	0.605935
SMAD3 (activation) SNAI1	0.6059
ARF6 (activation) PLD2	0.605863
EIF4E (activation) SMAD4	0.605694
TGFB3 (activation) SMAD3	0.605485
SMAD3 (inhibition) TGFB3	0.605485
CD3E (activation) IFNG	0.605366
TP53 (inhibition) STAT3	0.605356
TNF (activation) IRF1	0.605324
CHEK2 (activation) PPP2R5C	0.60514
SMAD4 (activation) ATF2	0.604765
ATF1 (activation) MAP1LC3B	0.604715
COPS5 (activation) SMAD7	0.604531
STAT3 (activation) EGR1	0.604474
NFATC3 (activation) TNF	0.604404
TGFB2 (activation) SMAD3	0.604257
SMAD3 (inhibition) TGFB2	0.604257
MYC (activation) SMAD3	0.603991
RBX1 (inhibition) CCNE1	0.603942
SPI1 (activation) CYBB	0.603881
NEK9 (activation) NEK6	0.603856
PIK3CG (activation) PTK2B	0.603784
KIT (activation) STAT5A	0.603251
CXCL12 (activation) STAT5A	0.603179
MAPK8 (activation) FOXO3	0.602951
PIK3R1 (activation) SP1	0.602574
RCHY1 (inhibition) TP53	0.602436
HCK (activation) STAT3	0.602194
BTRC (inhibition) WEE1	0.601972
CDK2 (inhibition) TP73	0.601936
LEP (activation) STAT5A	0.601846
IL2RA (activation) STAT5A	0.601846
RUNX1 (inhibition) SPI1	0.601667
HRAS (activation) MAPK8	0.601464
NRG1 (activation) STAT5A	0.60145
EGFR (activation) STAT5A	0.601436
PRKAA1 (activation) FOXO3	0.601403
EP300 (activation) HES1	0.601091
ETS1 (activation) GP5	0.601008
TP53 (activation) RB1	0.600569
FOS (activation) IL6	0.600539
FOS (activation) EDN1	0.600539
FOS (activation) ESR1	0.600043
ATF2 (activation) HES1	0.599729
STAT3 (activation) IL1B	0.599624
CREB1 (inhibition) FOXO1	0.599614
LPAR3 (activation) FOS	0.599513
CCND1 (inhibition) STAT3	0.599269
MAPK10 (inhibition) CTNNB1	0.599241
PIK3R2 (activation) AKT3	0.599204
CEBPA (activation) HSPA4	0.598992
NFKB1 (activation) CXCL3	0.598951
YWHAE (inhibition) YAP1	0.59893
MAP2K4 (activation) MAPK9	0.598277
KDR (activation) SOS1	0.597783
TAB3 (activation) MAPK13	0.597556
CSF2 (activation) STAT5A	0.597177
MDM4 (inhibition) EP300	0.597162
GSK3B (inhibition) CREB1	0.597064
MTOR (activation) HIF1A	0.596966
SNIP1 (inhibition) SMAD3	0.596813
CDK2 (activation) CHEK1	0.596708
MYLK (inhibition) ETS1	0.596637
NEDD4L (inhibition) SMAD2	0.596561
PTGS2 (activation) STAT3	0.596287
GNAI1 (activation) AKT3	0.596226
ROCK1 (activation) MAPK8	0.596086
KIT (activation) SOS1	0.595918
FOS (activation) CSF2	0.59588
SDC2 (activation) FOS	0.595498
E2F3 (inhibition) SPI1	0.595052
IL3RA (activation) STAT5A	0.595042
NUP214 (activation) SMAD2	0.595026
LCK (activation) SMAD4	0.59501
MAP3K7 (activation) ATF2	0.594908
CREB1 (activation) CEBPD	0.594718
ERBB2 (activation) MAP2K1	0.594621
CCND1 (inhibition) RB1	0.59453
IL2RA (activation) SOS1	0.59453
TFDP1 (activation) HIC1	0.594512
ERBB3 (activation) SOS1	0.594178
EGFR (activation) SOS1	0.594125
CAMK2A (activation) SMAD2	0.594021
MET (inhibition) CTNNB1	0.593968
GNAO1 (activation) PLCG1	0.593717
COL1A1 (activation) SOS1	0.593442
FN1 (activation) SOS1	0.593338
IDE (activation) RBX1	0.593331
MARK2 (activation) CREB1	0.593245
YY1 (inhibition) EPAS1	0.593146
CSNK2A1 (activation) HDAC2	0.59305
NTRK1 (activation) MAPK7	0.592958
EP300 (activation) NCOA2	0.592468
CDH1 (activation) CTNNB1	0.592391
NR5A1 (activation) AMHR2	0.592197
HOOK1 (inhibition) PTPN11	0.591847
STAT3 (activation) TWIST1	0.591646
AR (activation) SMARCC1	0.591643
VEGFA (activation) SOS1	0.591564
SHC2 (activation) SOS1	0.591563
FLT1 (activation) AKT3	0.590932
HDAC2 (inhibition) SMAD4	0.590685
JUN (activation) NR3C1	0.590473
MTOR (activation) AKT3	0.590208
PIK3R1 (activation) STAT3	0.590046
NTRK1 (activation) PLCG1	0.590029
NSD2 (activation) AR	0.589976
MAP2K7 (activation) MAPK11	0.589893
CD3G (activation) FOS	0.589696
HIF1A (activation) TP53	0.589337
SMAD3 (activation) TCF7L2	0.589269
GNGT1 (activation) SOS1	0.589097
MARK2 (inhibition) ARHGEF2	0.588952
CEBPB (inhibition) GFER	0.58873
CREB1 (inhibition) FOXO3	0.588241
MAPK8 (activation) SP1	0.588199
MAPK8 (activation) JUN	0.588152
PTPN11 (activation) CSF2	0.588065
FOS (activation) SMAD7	0.58804
RALA (activation) MAPK9	0.587949
INSR (activation) STAT5A	0.587861
IL3RA (activation) SOS1	0.587809
RET (activation) ETS1	0.587664
FOXO3 (activation) BCL6	0.587417
CREB3L4 (inhibition) EP300	0.587382
ZRANB2 (inhibition) SMAD1	0.587185
PIK3CG (activation) MAP2K1	0.587057
ELK1 (activation) EGR1	0.58699
PRKAR2B (activation) STMN1	0.586939
STAT3 (activation) PRDM1	0.58635
CSNK2A2 (inhibition) SPIB	0.586133
SMAD4 (activation) AR	0.585895
NUP210 (activation) EIF4E	0.585851
SNRPE (activation) MAP2K1	0.585117
ITGA4 (activation) PTK2B	0.585107
NCF1 (activation) MAPK12	0.584519
ITGAV (activation) PTK2B	0.584471
FOS (activation) TNF	0.584226
SMARCE1 (activation) NR3C1	0.584123
PRKN (activation) CTNNB1	0.584106
PTK2B (activation) MAPK8	0.583928
PRKD1 (activation) CTNNB1	0.583918
IGF1R (activation) PLCG1	0.583672
MAPK9 (activation) ATF2	0.58336
EGLN1 (activation) HIF1A	0.58309
MAPK8 (activation) SMAD2	0.583034
PTEN (activation) NOTCH1	0.582991
DVL1 (inhibition) GSK3B	0.58273
YES1 (activation) SMAD4	0.582716
TAB3 (activation) MAP3K7	0.582675
CAMKK1 (activation) PPP5C	0.58261
SPI1 (activation) ITGAM	0.582347
CDK2 (activation) MYC	0.582178
YWHAE (activation) SFN	0.581789
PIK3R1 (activation) MAP2K1	0.581628
CTNNB1 (activation) SMAD7	0.581544
IGF1R (activation) PDPK1	0.581449
EP300 (activation) RBPJ	0.580928
RPS6KB1 (inhibition) GSK3B	0.580887
INSR (activation) SOS1	0.580715
ESR1 (activation) FOXP1	0.580667
CSNK2A2 (activation) NKX3-1	0.580593
ITGA1 (inhibition) FOS	0.579809
MDM2 (activation) NOTCH1	0.579248
PDGFRA (activation) HRAS	0.579074
CREB1 (activation) CDK11A	0.578849
CSNK2A2 (activation) CDH1	0.578832
PRKCQ (activation) MAPK10	0.578224
MDM2 (inhibition) RET	0.577605
FOS (activation) TGFB3	0.577577
PML (inhibition) SPI1	0.57743
CREB1 (activation) SLC20A1	0.576906
PRKACA (activation) NCOA4	0.576645
IDE (activation) CDK2	0.576427
FOS (activation) TGFB2	0.576405
MYB (activation) KLF1	0.576372
MAPK8 (activation) STAT3	0.57597
TBP (activation) CEBPD	0.575646
GNAO1 (activation) MAPK8	0.575476
NFATC3 (activation) IFNG	0.575006
ADAM9 (activation) ITGA6	0.574723
PTPN7 (inhibition) MAPK12	0.574312
MAPK11 (activation) FOS	0.574268
MYC (activation) HSPA4	0.574154
TNF (activation) FGR	0.574109
ITGA1 (activation) SOS1	0.574007
CD3D (activation) LCK	0.573983
ADAM9 (activation) ITGB1	0.573945
JUN (activation) CREB1	0.573803
NUP210 (activation) NCBP1	0.573789
APC (inhibition) CTNNB1	0.573733
PIK3CG (activation) AKT3	0.573231
AR (inhibition) NCOA2	0.572682
MAPK9 (activation) FOXO1	0.572151
BRD4 (activation) NFKB1	0.571888
ZAP70 (activation) MAPK13	0.571421
TAB3 (activation) MAPK9	0.571364
HIPK2 (activation) CTBP2	0.571153
PCSK6 (activation) INSR	0.571005
PRKCQ (activation) PLD1	0.570872
RAE1 (activation) NUP98	0.570797
GNG2 (inhibition) LCK	0.570733
PITRM1 (activation) TNF	0.570459
NUP62 (activation) RAN	0.570069
CDK1 (activation) RUNX1	0.570026
PRKAA1 (inhibition) RB1	0.569947
CSNK2A1 (inhibition) SP1	0.569929
SP1 (activation) CSNK2A1	0.569929
CSNK2A1 (inhibition) JUN	0.569884
CTNNB1 (activation) MYC	0.569787
AKT3 (activation) TWIST1	0.56947
TFDP1 (inhibition) SPI1	0.56914
CDC42 (activation) MAPK10	0.568939
SMAD2 (activation) CREB1	0.56881
SRF (activation) IL6	0.56865
PPP2R5C (activation) ATF1	0.568543
PIK3R1 (activation) AKT3	0.567929
ITGB1 (inhibition) CASP7	0.5678
RARA (activation) RXRA	0.567771
JUN (activation) SMAD4	0.567612
RAP1A (activation) MAPK10	0.567401
DKK1 (activation) CTNNB1	0.567296
JAKMIP1 (activation) TUBB	0.567271
ACVR1 (activation) ETS1	0.567266
IDE (activation) SKP1	0.566839
ITGA6 (activation) RPS6KB1	0.566716
ERBB2 (activation) COPS5	0.566633
SRF (activation) GATA4	0.566608
HDAC2 (inhibition) RBPJ	0.566118
ITGB1 (activation) RPS6KB1	0.565949
RBX1 (activation) NFKB1	0.565936
ACVR1 (activation) WWP1	0.56592
EP300 (activation) ZBTB16	0.564984
CDK2 (activation) ABL1	0.564691
NEDD4L (inhibition) SMAD3	0.564498
FGR (activation) MAPK11	0.564324
CDK6 (activation) RUNX1	0.563496
SP1 (activation) HPR	0.563188
NLK (inhibition) HNF4A	0.563173
PIK3R2 (activation) SOS1	0.563128
NUP214 (activation) SMAD3	0.563046
JUN (activation) HES1	0.562886
SP1 (activation) CREM	0.562884
JUN (activation) CREM	0.562839
SMAD2 (activation) SMAD4	0.562673
FOS (activation) TCF7L2	0.562109
CREBBP (activation) KAT2B	0.56197
ACVR1 (activation) E2F3	0.561941
CDC42 (activation) PLD1	0.561705
HDAC8 (inhibition) SMAD3	0.561564
CLTC (activation) WNT1	0.5615
MAPK9 (activation) FOXO3	0.5613
STAT3 (activation) BCL6	0.561131
ACVR1B (activation) MAPK8	0.561015
TBK1 (activation) PPP1R13L	0.56043
GNAI1 (activation) SOS1	0.56033
DVL1 (activation) JUN	0.560027
KLF4 (inhibition) SRF	0.559791
MAPK8 (activation) ELK1	0.55931
NEK9 (activation) BCL3	0.55925
NOTCH1 (activation) SMAD1	0.559163
RIPK1 (activation) TRAF6	0.558962
CDK2 (activation) TP53	0.558906
NUP210 (activation) RAN	0.558424
IKBKB (inhibition) FOXO1	0.558415
CDK2 (inhibition) E2F2	0.558377
GSK3B (inhibition) MAML1	0.558287
AKT2 (activation) POU5F1	0.558131
ITGB1 (activation) PIK3CA	0.55807
MAP2K4 (activation) MAPK12	0.557649
TAB3 (activation) IKBKB	0.557647
CREB3L2 (inhibition) CREBBP	0.557611
ACVR1 (activation) MDM2	0.557556
PRKCQ (inhibition) TNF	0.557509
AKT2 (inhibition) YAP1	0.556824
GNG2 (activation) HRAS	0.556776
TNF (activation) MAP3K11	0.556752
MDM2 (activation) PML	0.5566
AKT3 (inhibition) NR3C1	0.556568
CTCF (activation) APP	0.55653
DAB2IP (inhibition) AKT2	0.556441
TBK1 (activation) IRF5	0.556371
GNAI1 (activation) FGR	0.556192
LYN (activation) MAPK11	0.555902
CTNNB1 (activation) TCF7L2	0.555899
FOS (activation) IFNG	0.55581
FLT1 (activation) SOS1	0.555355
IKBKE (inhibition) FOXO4	0.555056
PDGFRA (activation) STAT3	0.554529
PTPN11 (inhibition) KITLG	0.553756
TNF (activation) SRF	0.553203
FOS (inhibition) TP53	0.553121
SMAD3 (inhibition) NR5A1	0.552591
RAE1 (activation) EIF4E	0.55257
NKX3-1 (inhibition) AKT2	0.552424
STAT6 (activation) MYC	0.552332
TP53 (activation) SIVA1	0.552321
RPS6KB1 (activation) SMARCE1	0.552253
NUMB (activation) TP53	0.551998
AKT2 (activation) ESR1	0.551699
MAPK8 (activation) SMAD3	0.551699
PTK6 (activation) CTBP1	0.551617
BCL6 (inhibition) HDAC7	0.551582
WEE1 (activation) ETS1	0.551578
PTK6 (activation) AKT2	0.550789
PIK3CA (activation) SP1	0.550528
RNF41 (inhibition) NTRK1	0.550314
IDE (activation) CUL1	0.550273
CRKL (activation) ABL2	0.550208
MYC (activation) RPS15A	0.550062
PRKD1 (activation) GAB2	0.550054
FGR (activation) ABL1	0.549168
SUMO1 (activation) YAP1	0.549003
NFKB1 (activation) CD58	0.548799
PTPN11 (inhibition) IFNG	0.54852
MAPK8 (activation) RARA	0.548453
FOS (activation) IL1B	0.547883
IKBKB (inhibition) FOXO3	0.547824
MAPK9 (activation) SP1	0.547566
CD3D (activation) JUN	0.547553
MAPK9 (activation) JUN	0.547523
CAMK2G (activation) ETS1	0.547504
PIK3CA (activation) PTK2B	0.546531
SORT1 (activation) MAPK10	0.546458
HDAC7 (inhibition) SMAD4	0.546397
MDM2 (inhibition) KAT2B	0.546314
RBPJ (activation) GATA3	0.54601
ANAPC1 (inhibition) CTNNB1	0.546009
CREBBP (activation) LCK	0.545964
CBL (inhibition) HGF	0.54588
REEP5 (inhibition) TP53	0.545843
ERBB2 (activation) SOS1	0.545661
USF1 (activation) TOP3A	0.545455
PTPN12 (inhibition) ABL1	0.54539
TAL1 (activation) ALDH1A2	0.545298
MAPK8 (activation) IRF1	0.545274
ERBB2 (activation) CTNNB1	0.545087
CSNK2A1 (inhibition) MAX	0.544933
HCK (activation) SOS1	0.544726
CCNE2 (activation) RB1	0.544449
RIPK1 (activation) IKBKB	0.544411
SUMO1 (activation) PGR	0.5444
RNF41 (inhibition) IGF1R	0.544385
CREBBP (inhibition) FOXO1	0.544252
PLCG1 (activation) STAT5A	0.544133
MAPK10 (activation) PRKCD	0.544129
NFKB1 (activation) FOS	0.544121
MAPK1 (inhibition) SMAD5	0.543927
PARP1 (inhibition) FOXO1	0.543905
MAPK11 (activation) SRF	0.543774
MAPK9 (activation) PTK2B	0.543591
AKT2 (inhibition) CHEK1	0.542953
SUMO1 (activation) GATA4	0.542445
MARK1 (activation) DVL3	0.542119
CTNNB1 (activation) NR4A2	0.542047
CDKN1A (inhibition) CDK3	0.541941
PLAT (activation) BCL2L1	0.541518
CBL (inhibition) FGFR4	0.541433
ACVR1B (activation) SMAD4	0.541423
PKM (activation) POU5F1	0.5414
RAE1 (activation) NCBP1	0.541193
LYN (activation) ABL1	0.540973
AKT3 (activation) CREB1	0.540856
CHUK (inhibition) FOXO4	0.540853
MDM2 (inhibition) EP300	0.540681
MAP2K7 (activation) MAPK8	0.540589
NPM1 (inhibition) TP53	0.540491
GATA2 (activation) FCER1A	0.540407
CBL (inhibition) CSF1R	0.540265
LCK (activation) NOTCH1	0.540208
LCK (activation) ETS1	0.539997
INSR (activation) AKT2	0.539326
NFE2L2 (activation) GSTA1	0.539277
TFDP1 (activation) CDK1	0.539209
CDC42 (activation) MAPK11	0.539206
PIK3CA (activation) STAT3	0.539082
NUP214 (activation) KPNB1	0.539013
MAP3K7 (activation) MAP2K1	0.538994
RXRA (inhibition) CTNNB1	0.538788
LCK (activation) WWP1	0.538716
CREB1 (activation) SMAD3	0.538239
ACVR1 (activation) SMAD1	0.538223
CREBBP (activation) AR	0.537601
PLCG1 (activation) SOS1	0.537518
PRKCD (activation) PLD1	0.537211
CSNK2A1 (activation) AKT3	0.537162
RUNX1 (activation) HDAC2	0.536944
GRK5 (activation) TNF	0.536892
YWHAZ (inhibition) YAP1	0.536738
ARNT (activation) POU5F1	0.53659
GSK3B (activation) NOTCH1	0.536225
GNAI3 (activation) NRAS	0.536206
MAPK9 (activation) STAT3	0.536182
FGF2 (activation) ETS1	0.535509
FGR (activation) RXRA	0.535372
LCK (activation) MAPK12	0.534975
PRKCD (activation) TP73	0.534943
PRKCD (activation) KLF5	0.534614
IDE (activation) CKS1B	0.534574
CSNK2A2 (activation) TP53	0.534489
MAP2K6 (activation) PRKCD	0.534481
GNB1 (inhibition) CD4	0.534329
APC (activation) CTBP1	0.534203
MAPK8 (activation) FOXO4	0.534045
PIK3R1 (activation) SOS1	0.533737
SMARCC2 (activation) NR3C1	0.533717
MAPK1 (inhibition) POU5F1	0.533578
MAP4K4 (inhibition) TNF	0.533426
RBX1 (inhibition) CDKN1C	0.533142
NFE2L2 (activation) HMOX1	0.533126
TGFBR2 (activation) MAP3K7	0.532977
STAT6 (inhibition) IFNG	0.532831
PRKAA1 (activation) FOXO4	0.532673
TAB3 (activation) MAPK12	0.532565
SMAD3 (activation) SMAD4	0.532432
CHEK2 (activation) RB1	0.532267
RUNX1 (activation) CTBP2	0.532078
YY1 (activation) OPRM1	0.531636
SP1 (activation) GFER	0.531629
PIK3CA (activation) MAP2K1	0.53139
NLK (inhibition) TCF7L2	0.530556
CTNNB1 (activation) NR4A3	0.53054
PRKAA1 (activation) CDK2	0.530409
RIPK1 (inhibition) PARP1	0.530265
CTNNB1 (activation) CAMK4	0.530024
PTPN1 (inhibition) MAPK15	0.529858
NUP98 (activation) EIF4E	0.529836
TBK1 (activation) IKBKE	0.529795
MDM2 (activation) FOXO1	0.52909
CXCL12 (activation) MAPK1	0.529035
IGF1R (activation) CAMK1	0.528831
EP300 (activation) PML	0.528795
ROCK1 (activation) MYLK	0.528756
EIF2AK2 (inhibition) CDK1	0.528398
MAPK1 (inhibition) CEBPA	0.528337
MET (inhibition) MAPK1	0.527922
LEP (activation) MAPK1	0.527866
MAPK1 (inhibition) PGR	0.527866
TBK1 (activation) RIPK3	0.527836
PRKAA2 (activation) MAPK1	0.527532
NRG1 (activation) MAPK1	0.527519
KIT (activation) FES	0.527477
MAPK1 (activation) ESR1	0.527429
MAPK8 (activation) STAT5A	0.527415
BTRC (inhibition) SMAD3	0.527352
SHC3 (activation) MAPK1	0.527267
TBK1 (activation) NFKB1	0.52703
HDAC2 (inhibition) MDM2	0.526897
MAPK1 (activation) RPS6KA5	0.526862
PIK3CD (activation) AKT3	0.526843
GSK3B (activation) MDM2	0.526841
FN1 (activation) MAPK1	0.526808
HRAS (activation) ETS1	0.526792
MAPK1 (inhibition) FGF13	0.526733
RAE1 (activation) RAN	0.526702
PLAT (activation) MAPK1	0.526701
MAP2K7 (activation) MAPK13	0.526314
MAP3K7 (activation) AKT3	0.5263
MAPK1 (inhibition) PPARG	0.526285
MAPK8 (activation) FOS	0.52627
AKT3 (activation) RPS6KB1	0.526201
PTEN (inhibition) AR	0.526001
MAPK1 (activation) GATA4	0.52597
CSNK2A2 (activation) NFKB1	0.525792
MAPK1 (inhibition) SMAD9	0.525669
PRKAR2B (inhibition) PXN	0.525641
LYN (activation) PLCG1	0.525587
RET (activation) HRAS	0.525503
PRKCE (inhibition) MAPK1	0.525484
NFKB1 (activation) AGER	0.525353
CASP6 (activation) TFAP2A	0.52534
DVL1 (activation) SMAD3	0.525317
JUN (activation) SPI1	0.525263
VEGFA (activation) MAPK1	0.525233
SHC2 (activation) MAPK1	0.525232
PROC (activation) MAPK1	0.524967
MAPK1 (activation) HNF4A	0.524461
GNB1 (inhibition) CXCL12	0.523892
CSF2 (activation) MAPK1	0.523771
MAP3K7 (inhibition) SMAD3	0.523754
IL2RB (activation) MYC	0.523735
GAB2 (activation) TCF7L2	0.52366
EGLN3 (activation) EPAS1	0.523657
GNB1 (activation) ARHGEF5	0.5236
CDK2 (activation) PELP1	0.523451
SDC2 (activation) MAPK1	0.523435
YWHAZ (activation) CHEK1	0.523368
RBX1 (activation) BTRC	0.523214
MAP2K6 (activation) MAPK1	0.523165
GNGT1 (activation) MAPK1	0.523042
PIK3R2 (activation) AKT2	0.522992
MAPK1 (inhibition) MYB	0.522868
MYC (activation) PPID	0.522855
DVL3 (activation) CSNK1E	0.522734
PLD2 (activation) MAPK1	0.522703
MDM2 (inhibition) AR	0.522624
AURKB (activation) YY1	0.522558
NEK9 (activation) MDM2	0.522157
IL2RB (activation) MAPK11	0.522023
GNAI3 (inhibition) LCK	0.521949
EP300 (activation) SMAD1	0.521934
RBX1 (inhibition) CCNE2	0.521539
GNB1 (activation) PTK6	0.521441
YWHAZ (activation) SFN	0.521377
CSF2RB (activation) STAT5A	0.521356
CREB1 (activation) FOXO4	0.521016
CREBBP (activation) JUN	0.520825
SMAD1 (activation) ATF2	0.520751
MAPK9 (activation) ELK1	0.520674
ESR1 (inhibition) NFE2L2	0.520588
MAPK8 (inhibition) CTNNB1	0.520456
DVL3 (activation) MYC	0.520311
FOXO4 (activation) BCL6	0.520286
ETS1 (activation) MPL	0.520016
BRAF (activation) MAP2K1	0.519863
IRAK1 (activation) CHEK1	0.519756
HIF1A (activation) SLC2A1	0.519755
VAV1 (activation) HRAS	0.519724
ETS1 (activation) CDK11A	0.519662
NTRK1 (inhibition) IKBKB	0.519613
GNB1 (activation) BCAR1	0.519605
PTPN11 (activation) MAPK8	0.519368
PTPN1 (inhibition) HGF	0.519276
TP53 (activation) TP53I3	0.519254
HEXIM1 (inhibition) NR3C1	0.519234
GSK3B (activation) CEBPB	0.519093
GNB1 (activation) CACNA1A	0.518941
NUP98 (activation) NCBP1	0.518927
PIK3CA (activation) AKT3	0.518876
AR (activation) DBI	0.518446
GNB1 (activation) BLK	0.518264
PRKCQ (activation) PLCG1	0.518121
GNB1 (activation) MAP2K6	0.518079
GSK3B (inhibition) CDK1	0.517814
CTBP1 (inhibition) TCF7L2	0.517598
ATF1 (activation) SLC20A1	0.517509
NOTCH1 (activation) GATA3	0.517234
TRAF6 (activation) AKT3	0.517157
MAPK1 (inhibition) SFN	0.517094
DVL2 (inhibition) CTNNB1	0.516514
MAP2K6 (inhibition) NFE2L2	0.516379
CREBBP (activation) SMAD2	0.516293
SMAD2 (activation) CREBBP	0.516293
MAPK10 (activation) DAXX	0.516227
FGFR3 (activation) MAPK1	0.51607
ZBTB17 (inhibition) CEBPD	0.51603
STMN1 (activation) HIF1A	0.515611
CDKN1A (inhibition) E2F2	0.515502
NOTCH1 (inhibition) JUN	0.515334
NFKB1 (activation) SRF	0.515227
MTOR (activation) AKT2	0.51514
JUN (activation) ETS1	0.515133
CSNK2A1 (activation) SMARCC2	0.515107
CSF2RB (activation) SOS1	0.515018
CREB3L2 (inhibition) EP300	0.514997
CSNK2A2 (inhibition) CTDP1	0.514767
AR (activation) FKBP5	0.514727
PIK3R3 (activation) AKT3	0.514556
STAT3 (activation) SPI1	0.514384
PTPN1 (inhibition) CSF1R	0.513935
STAT5A (inhibition) BCL6	0.513827
CD44 (activation) SMAD3	0.513717
MAPK9 (activation) SMAD3	0.513588
TNF (activation) MAPK1	0.513527
CREB1 (activation) FOS	0.513431
GNB1 (inhibition) CD3G	0.513296
CDK2 (inhibition) SMAD4	0.513203
GNAZ (inhibition) LCK	0.512951
ZAP70 (activation) WWP1	0.512833
PTPRC (inhibition) LCK	0.512596
HCK (activation) GAB2	0.512595
NLRX1 (inhibition) TRAF6	0.512594
AKT1 (activation) POU5F1	0.51248
MAPK3 (inhibition) SMAD5	0.512414
PLXNB2 (activation) MAPK12	0.512007
FGFR4 (activation) MAPK1	0.511882
MAPK1 (inhibition) FGFR4	0.511882
GSK3B (inhibition) CDK6	0.511882
LRP1 (inhibition) AXIN1	0.511787
TGFB1I1 (inhibition) SMAD7	0.511651
PTK2B (activation) ETS1	0.511434
AKT1 (inhibition) YAP1	0.511279
RARA (activation) NRIP1	0.510487
RB1 (inhibition) SPI1	0.510316
TP53 (activation) ATF3	0.510302
NFE2L2 (activation) NQO1	0.510215
CREBBP (activation) STAT3	0.510037
KDR (activation) AKT1	0.509767
PTEN (inhibition) SP1	0.509627
ATF3 (activation) EGR1	0.509558
LYN (activation) MAPK8	0.509439
ZAP70 (activation) MAPK12	0.509272
GNAI3 (activation) HRAS	0.509186
GSK3B (activation) SMAD1	0.508573
LCK (activation) NRAS	0.508503
GRK5 (inhibition) TP53	0.508307
SOS1 (activation) CREB1	0.508293
MAP3K1 (activation) MAPK1	0.508278
IDE (inhibition) SNCA	0.508064
PRKCD (inhibition) PRKDC	0.50791
SMAD4 (activation) FOS	0.507891
SP1 (activation) CCL2	0.507888
JUN (activation) CCL2	0.507848
CREB1 (activation) CTNNB1	0.507759
NKX3-1 (inhibition) AKT1	0.507239
DAXX (activation) MAP2K6	0.507074
IL2RA (activation) AKT1	0.506993
RASGRF1 (activation) AKT1	0.506993
AKT1 (activation) MDFI	0.506993
TNF (activation) NFE2L2	0.506866
ERBB3 (activation) AKT1	0.506693
PTK2B (activation) MAPK12	0.506677
TGFB2 (activation) MAPK1	0.506653
AKT1 (activation) ESR1	0.506574
SDC1 (activation) MAPK1	0.506451
MAPK1 (activation) MYC	0.50643
SHC3 (activation) AKT1	0.506418
CREBBP (activation) RB1	0.506003
SMO (activation) AKT1	0.506001
ITGB4 (activation) AKT1	0.505741
PTK6 (activation) AKT1	0.505739
RELA (activation) EPAS1	0.505147
NUP98 (activation) RAN	0.505032
CBL (inhibition) PLCG1	0.504799
HMGN1 (activation) ATM	0.504614
SHC2 (activation) AKT1	0.504463
PRKCE (inhibition) RPS6KB2	0.504431
CSNK2A1 (activation) CTNNB1	0.504291
FRAT1 (activation) GSK3B	0.504153
AKT3 (activation) IKBKB	0.503694
TNFRSF4 (activation) IL2RB	0.503628
FOS (activation) CREM	0.50362
GNB1 (activation) CYTH3	0.50349
AKT1 (activation) RUNX1T1	0.503294
MAP2K7 (activation) MAPK9	0.503245
RET (activation) STAT3	0.503228
CTNNA1 (inhibition) YAP1	0.503171
AXIN1 (inhibition) SMAD7	0.502931
MYC (activation) SLC25A3	0.502916
MAPK3 (inhibition) POU5F1	0.502665
EP300 (inhibition) FOXO1	0.502659
PRKCQ (activation) MAPK8	0.502203
F2RL1 (activation) GNAQ	0.501893
HNRNPK (activation) TP53	0.501831
MAPK1 (activation) MAPKAPK5	0.501609
PDGFRA (activation) SOS1	0.501609
MAPK8 (activation) MAP3K11	0.501521
SMAD3 (activation) BGLAP	0.501504
RIPK1 (activation) MAP2K4	0.501445
XPO1 (inhibition) TP53	0.50136
RAP1B (activation) MAPK10	0.501319
RHOA (activation) MAPK10	0.501151
GSK3A (activation) WNT1	0.500804
NFKBIE (inhibition) NFE2L2	0.500784
AP2A2 (activation) CBL	0.500698
GNAZ (activation) HRAS	0.500407
PIK3CG (activation) AKT2	0.500323
GNB1 (activation) MAPK11	0.499867
BCL2L1 (inhibition) TP53	0.499863
RAF1 (activation) SFN	0.499701
PLXNA2 (activation) FES	0.499676
ITGB1 (activation) CRK	0.499548
ARF1 (activation) PLD1	0.499353
ETS2 (activation) ETS1	0.498637
TFR2 (activation) EPOR	0.498635
AKT1 (inhibition) CHEK1	0.498544
CXCL12 (activation) MAPK3	0.498385
MAPK8 (activation) SRF	0.498324
MAPK11 (inhibition) NFE2L2	0.498227
DAPK1 (activation) PKM	0.498196
MAPK3 (inhibition) CEBPA	0.497727
SP1 (activation) CDK1	0.49768
ARHGEF5 (activation) RHOA	0.497511
GNAI1 (activation) MAPK1	0.497501
BTRC (activation) CTNNB1	0.497488
MET (inhibition) MAPK3	0.497336
STAT3 (activation) CCL2	0.497329
AVP (activation) MAPK3	0.497284
MAPK3 (inhibition) PGR	0.497284
MAPK3 (activation) MDFI	0.497284
MAPK9 (activation) FOXO4	0.497153
ETV1 (activation) MAPK3	0.497068
AKT2 (activation) TWIST1	0.49704
PRKAA2 (activation) MAPK3	0.496969
NRG1 (activation) MAPK3	0.496957
MAPK3 (activation) ESR1	0.496872
SHC3 (activation) MAPK3	0.496719
PRKCD (activation) TP53	0.496702
IL2RA (activation) RHOA	0.496689
RASGRF1 (activation) RHOA	0.496689
RHOA (inhibition) IL2RA	0.496689
AKT1 (activation) SFN	0.496647
EP300 (activation) AR	0.496516
PTK2B (activation) PPP5C	0.496434
EGFR (activation) RHOA	0.496351
MAPK3 (activation) RPS6KA5	0.496338
[truncated: 2,676 more rows]

## Sheet: S5
name	Edge_weight_icu
LEP (activation) LEPR	1.39734
HLA-DRA (activation) PIK3R1	1.37724
HLA-DRA (activation) CD28	1.35252
SP1 (activation) CXCL5	1.27898
HLA-DRA (activation) IFNG	1.21022
WT1 (inhibition) IGF2	1.08226
TFAP2A (activation) KRT5	1.05933
NFKB1 (activation) TFPI2	1.05917
CDKN1C (inhibition) CCND1	1.04596
MAPK10 (activation) MECOM	1.04022
TFAP2A (activation) F2R	1.03975
PIK3R1 (activation) CCND1	1.03848
PLG (activation) F2R	1.03632
PROC (activation) F2R	1.03448
EGFR (activation) CCND1	1.03337
LEP (activation) CCND1	1.03337
LPAR4 (activation) RPS6KA5	1.03307
ESR1 (activation) CCND1	1.03201
EPAS1 (activation) TWIST1	1.03058
PTPRR (activation) HAT1	1.02872
CDH1 (inhibition) CCND1	1.0279
CCND1 (inhibition) VEGFA	1.02734
PLAT (activation) CCND1	1.02661
PPARG (inhibition) CCND1	1.02321
CCND1 (inhibition) TNF	1.02027
KLF4 (activation) CCND1	1.0185
LEF1 (activation) CCND1	1.01837
MAPK10 (inhibition) SFN	1.0179
PTPRR (inhibition) MAPK10	1.01723
GNGT1 (activation) PIK3R1	1.0153
IL2RA (activation) ITGAM	1.01485
MAP2K6 (activation) MAPK10	1.01418
PRKCE (inhibition) KITLG	1.01114
DAB2IP (inhibition) PIK3R1	1.01112
KDR (activation) PIK3R1	1.01112
CDKN1C (inhibition) CCNA1	1.01088
KIT (activation) PIK3R1	1.00953
MYC (activation) CCND1	1.00947
MYC (inhibition) CCND1	1.00947
TFAP2A (activation) IGFBP5	1.00932
NFKB1 (inhibition) CTCF	1.00904
KLF4 (activation) GPA33	1.00893
CXCL12 (activation) PIK3R1	1.00826
SP3 (activation) UTRN	1.00761
COL1A1 (activation) PIK3R1	1.00558
SFN (activation) TP63	1.00555
SMAD1 (activation) RUNX2	1.00534
GNA11 (activation) PIK3R1	1.00525
NRG1 (activation) PIK3R1	1.00509
SHC3 (activation) PIK3R1	1.00504
MAPK10 (activation) NR3C1	1.005
EGFR (activation) PIK3R1	1.00494
ERBB3 (activation) PIK3R1	1.00494
LPAR3 (activation) PIK3R1	1.00494
GFRA1 (activation) PIK3R1	1.00494
ESR1 (activation) KDR	1.00481
FRK (activation) KIT	1.00456
SRMS (activation) KIT	1.00456
ADAMTS1 (inhibition) KDR	1.00431
MET (activation) PIK3R1	1.00429
IL3RA (activation) PIK3R1	1.00376
ESR1 (activation) PIK3R1	1.00362
ESR1 (activation) NCOA2	1.00359
F2RL1 (activation) EGFR	1.00342
F2RL1 (activation) GNA14	1.00337
ITGB4 (activation) PIK3R1	1.00309
NOS2 (activation) IL12RB2	1.00308
CTNND1 (activation) PIK3R1	1.0029
SALL4 (activation) ZEB1	1.00277
PRKCE (inhibition) KIT	1.00254
ESR1 (activation) CXCL12	1.00198
ACTN3 (activation) PIK3R1	1.00193
PLG (activation) F2RL1	1.00089
TGFB2 (activation) SMAD1	1.00035
GALR1 (activation) S1PR1	1.00016
NRG1 (activation) EGFR	1.00014
PTH1R (activation) LRP6	1.00009
EGFR (activation) CSF2	1
INHBE (activation) INHBA	1
INHBE (inhibition) GDF1	1
LPAR3 (activation) EGFR	1
NEUROD1 (activation) NTRK2	0.999813
HNF4A (activation) SALL4	0.999779
PRKAA2 (activation) HNF4A	0.999779
CDH1 (activation) PIK3R1	0.999622
FGF7 (activation) ESR1	0.99948
GLI3 (activation) BMP2	0.999433
GLI3 (activation) BMP4	0.999433
GDF1 (activation) BMPR1A	0.999197
VEGFA (activation) PIK3R1	0.999079
RPS6KA5 (activation) ESR1	0.998911
DKK1 (activation) LRP6	0.998773
EDN1 (activation) TFAP2A	0.998754
VEGFA (activation) KIT	0.998699
EGFR (activation) ESR1	0.998678
PPARGC1A (activation) ESR1	0.998678
PGR (activation) ESR1	0.998678
TGFB2 (activation) SMAD6	0.998499
GNGT1 (activation) MAP2K6	0.998424
MDFI (inhibition) HNF4A	0.998321
FN1 (activation) PIK3R1	0.99816
PRKAA1 (activation) PPARGC1A	0.998003
LEP (activation) PRKAA1	0.998003
PRKCE (inhibition) EGFR	0.997992
LEP (activation) EDN1	0.997973
DAB2IP (inhibition) SFN	0.997963
FGFR4 (activation) PIK3R1	0.997908
TP53 (inhibition) CCND1	0.997886
PRKAA1 (inhibition) HNF4A	0.997783
SMAD9 (inhibition) SMAD1	0.997422
PRKCE (inhibition) MET	0.997342
INHBE (inhibition) TGFB2	0.997179
INHBA (inhibition) TGFB2	0.997179
FN1 (activation) CXCL12	0.996529
LPAR3 (activation) IL6	0.9965
SMO (activation) NCOA2	0.99645
AVP (activation) EDN1	0.9959
TP73 (activation) TP63	0.99548
PLG (activation) BDNF	0.99526
MAP3K1 (activation) NR4A1	0.995084
HNF1A (activation) ESR1	0.995059
GLI3 (activation) WNT1	0.995018
CDH1 (activation) LRP6	0.994843
GNAI1 (activation) PIK3R1	0.994743
CDH1 (activation) EGFR	0.994705
LEP (inhibition) GH1	0.994604
NOS2 (activation) IL12A	0.994343
ITGA3 (activation) EGFR	0.994343
DKK1 (inhibition) WNT1	0.994223
VEGFA (activation) EGFR	0.994164
PLCB1 (activation) INPP5J	0.994006
VEGFA (activation) NTRK2	0.993978
TGM1 (inhibition) BDNF	0.993879
VEGFA (activation) NTRK3	0.993875
TGFB2 (activation) SMAD5	0.993847
VEGFA (activation) ALK	0.993731
TGFB2 (activation) IL6	0.993689
VEGFA (activation) MET	0.993517
RAC3 (activation) MAPK10	0.99343
FN1 (inhibition) CSF2	0.99325
F2RL1 (activation) GNAI1	0.993232
ESR1 (activation) VEGFA	0.992851
FXYD6 (activation) ATP1A3	0.992755
VEGFA (inhibition) EDN1	0.992149
FGFR3 (activation) PIK3R1	0.992149
NQO1 (activation) TP63	0.991896
LRP1 (activation) WNT1	0.991733
BLK (activation) KIT	0.991604
PLAT (activation) PRKCE	0.99146
SDC2 (activation) PIK3R1	0.991458
TGFB2 (activation) SMAD9	0.991453
ERBB2 (activation) PIK3R1	0.991394
MAPK10 (activation) TP53	0.99101
BCAR1 (activation) PIK3R1	0.990987
PLAT (activation) PLG	0.990954
VEGFA (activation) TEK	0.990934
TNF (activation) F2RL1	0.99069
VEGFA (activation) IL6	0.990684
PRKAA2 (activation) PLD1	0.990515
CSF2 (activation) PPARG	0.990171
FN1 (activation) TEK	0.990023
LRP1 (activation) FZD1	0.989836
FN1 (inhibition) IL6	0.989773
HDAC4 (inhibition) RUNX2	0.989695
PLAT (activation) LRP1	0.989614
PLAT (activation) TGM1	0.989578
POFUT1 (activation) DLL1	0.989291
WT1 (inhibition) CCNE1	0.989246
ESR1 (inhibition) PLD1	0.989206
ESR1 (activation) PPARG	0.988862
PRKCE (activation) PLD1	0.988526
AVP (activation) PLD1	0.988458
GNAI1 (inhibition) PTK6	0.988311
TNF (activation) TFAP2A	0.988089
BRCA1 (inhibition) ESR1	0.987984
PRKAA1 (activation) SNAI1	0.987814
PRKD1 (activation) EGFR	0.987602
TCF7L2 (activation) CCND1	0.987534
TNF (activation) CSF2	0.987316
CSF2 (inhibition) TNF	0.987316
VEGFA (activation) FLT3	0.987295
TFAP2A (activation) ERBB2	0.987289
VEGFA (inhibition) FGF13	0.987215
VEGFA (activation) FGFR4	0.987205
COL1A1 (activation) SDC2	0.987205
BLK (activation) EGFR	0.987102
CD4 (activation) PIK3R1	0.987069
KLF5 (inhibition) ESR1	0.986993
BRIP1 (activation) BRCA1	0.986889
CCNE1 (activation) BRCA1	0.986879
PLAT (activation) FN1	0.986749
NRG1 (activation) ERBB2	0.986657
EGFR (activation) ERBB2	0.986518
ACVR2B (activation) SMAD1	0.986069
GNGT1 (activation) PLCG1	0.985996
YAP1 (activation) SMAD7	0.98596
LGR4 (activation) LRP6	0.985776
PRKCE (activation) PRKD1	0.985619
LRP6 (activation) LEF1	0.985616
LEF1 (activation) SALL4	0.98548
TNF (activation) EDN1	0.985315
ERBB2 (activation) ESR1	0.985214
GLIS2 (inhibition) TCF7	0.985139
TNF (activation) BDNF	0.985117
PTK6 (activation) TCF7	0.98485
FGFR4 (activation) WT1	0.984721
PRKCE (activation) SDC2	0.9846
PITX2 (activation) LEF1	0.98455
LEPR (activation) STAT3	0.984527
NCOA2 (activation) NR3C1	0.984107
SGK1 (activation) EGR3	0.984064
TNF (activation) IL6	0.98386
FGFR3 (activation) IL6	0.983813
GNGT1 (activation) MAP3K1	0.983639
SGK1 (activation) NR3C1	0.983313
POFUT1 (activation) JAG1	0.983182
PROC (inhibition) TNF	0.983083
INHBE (activation) ACVR2B	0.98294
ACVR2B (activation) EGFR	0.98294
FLT1 (activation) PIK3R1	0.982903
EGLN1 (activation) EPAS1	0.982627
PRKCE (inhibition) HGF	0.982163
ACVR2B (activation) BMPR1A	0.982151
CTNND1 (inhibition) HGF	0.982142
KDR (activation) PLCG1	0.98193
PIK3R1 (activation) MYC	0.981696
VEGFA (activation) FGFR3	0.981507
PRKCE (activation) VCAM1	0.981299
WNT1 (activation) LEF1	0.981126
PRKN (inhibition) CCNE1	0.981094
VEGFA (activation) ERBB2	0.980761
PIK3R1 (activation) PLCG1	0.98076
FN1 (activation) TNF	0.980652
REL (activation) SELE	0.980611
SMAD6 (inhibition) NR3C1	0.980588
HDAC9 (activation) LEF1	0.980501
PIK3R1 (activation) PRKCZ	0.980061
TFAP2A (activation) NR3C1	0.980057
FN1 (activation) SDC2	0.979921
PPARD (activation) LPL	0.97984
SDC2 (activation) FGFR4	0.979674
ACVR2B (activation) SMAD5	0.979656
PGR (inhibition) NR3C1	0.979291
FZD1 (activation) LEF1	0.979249
CXCL12 (activation) PLCG1	0.979158
TP53 (inhibition) TP63	0.978978
CDH1 (inhibition) HGF	0.978928
ETV1 (activation) SMAD7	0.978895
CSF2 (inhibition) SMAD7	0.978895
NR5A1 (activation) CYP11A1	0.97889
CD4 (activation) IL6	0.978776
POLD3 (activation) ESR1	0.978768
CXCL12 (activation) PRKCZ	0.978459
PRKD1 (activation) PLD1	0.978234
NR3C1 (inhibition) ESR1	0.977997
ESR1 (activation) NR3C1	0.977997
TNF (activation) PLD1	0.977952
CEBPA (activation) IGF2	0.977864
TNF (inhibition) PPARG	0.977611
VEGFA (activation) VCAM1	0.977536
PRKD1 (inhibition) SNAI1	0.977518
ACVR2B (activation) SMAD9	0.977295
GDF15 (activation) ERBB3	0.976483
ABL1 (activation) TP63	0.976313
GNA11 (activation) PLCG1	0.976234
TGFB2 (inhibition) SMAD7	0.976134
TGFB3 (activation) SMAD1	0.975984
EGFR (activation) PLCG1	0.975936
ERBB3 (activation) PLCG1	0.975936
LPAR3 (activation) PLCG1	0.975936
GNA14 (activation) PLCG1	0.975893
ITGA1 (activation) PIK3R1	0.975849
COL6A1 (activation) ITGA8	0.975769
TNF (activation) MAP2K6	0.975702
NFKB1 (activation) B2M	0.975631
ESR1 (activation) MYC	0.975576
DAPK1 (activation) HOXB7	0.975354
SHC3 (activation) PRKCZ	0.975338
MET (activation) PLCG1	0.9753
CDK5R1 (activation) NR3C1	0.97523
PIAS2 (activation) NR3C1	0.975156
COL6A1 (activation) ITGB8	0.974736
COL6A1 (activation) ITGA11	0.974696
MYC (activation) CCNE1	0.974486
PRKD1 (activation) SDC2	0.974349
POFUT1 (activation) NOTCH3	0.974195
TGFB3 (activation) SMAD6	0.974175
KLF5 (inhibition) KLF4	0.97408
SDC2 (activation) FGFR3	0.97402
PLCG1 (activation) PRKCE	0.973976
PRKCE (activation) PLCG1	0.973976
COL6A1 (activation) ITGB4	0.973974
PRKAA2 (activation) PPP1R13L	0.973956
SHC2 (activation) PRKCZ	0.973722
EGFR (activation) MAP3K1	0.973602
WT1 (inhibition) ZNF224	0.973437
COL6A1 (activation) ITGA10	0.973217
INHBE (inhibition) TGFB3	0.972887
INHBA (inhibition) TGFB3	0.972887
IL2RA (activation) MYC	0.972826
PIK3R1 (activation) RAC3	0.972803
MYC (inhibition) PIAS2	0.972742
PRKCE (activation) TICAM2	0.972248
TCF7 (activation) LEF1	0.97206
UNC5B (activation) DAPK1	0.972022
FBXW7 (inhibition) TP63	0.971933
CYTH3 (activation) CDKN2A	0.971923
NR4A2 (activation) NR3C1	0.971848
IRF5 (activation) IL6	0.971776
MYC (activation) MGST1	0.971355
IL2RA (activation) PRKCZ	0.971206
MYC (activation) VEGFA	0.971166
PLCG1 (activation) INPP5J	0.970804
TNF (activation) VCAM1	0.970802
F2R (inhibition) NFKB1	0.970424
COL6A1 (activation) ITGA3	0.970248
VEGFA (activation) PLCG1	0.970241
TGFB3 (inhibition) TGFB2	0.970143
TGFB2 (inhibition) TGFB3	0.970143
PTPRD (activation) AURKA	0.970073
PPARG (activation) NR3C1	0.969665
TGFB3 (activation) SMAD5	0.969636
CD4 (activation) CD28	0.969356
CCND1 (activation) FOXM1	0.969203
FGFR4 (activation) PLCG1	0.969104
OPRL1 (activation) S1PR1	0.968961
GRIN2A (activation) PLCG1	0.968757
IRF5 (activation) IL12A	0.967996
SMAD4 (activation) CCND1	0.967666
TGFB3 (activation) SMAD9	0.9673
ATM (inhibition) TP63	0.967279
FGFR4 (activation) PPP1R13L	0.967138
TP53 (inhibition) MYB	0.967046
MYC (activation) SNAI1	0.966893
INSR (activation) SGK1	0.966715
TNF (activation) IL23A	0.966474
CTNND1 (activation) RAC3	0.966054
GNAI1 (activation) PLCG1	0.96603
TNF (activation) NQO1	0.965992
TP53 (activation) RPS6KA5	0.965885
NFATC2 (activation) NR4A1	0.965747
EP300 (activation) CCND1	0.965734
TP53 (activation) EGFR	0.96566
CXCL10 (activation) MAP2K6	0.965487
NFKB1 (activation) CCND1	0.965229
TP53 (activation) MET	0.965031
MYC (activation) TNF	0.964477
TP53 (activation) ESR1	0.964384
TNF (activation) GDF15	0.964097
PRKD1 (inhibition) PLCG1	0.963836
PRKAA1 (activation) TP53	0.963732
KDR (activation) MAPK11	0.963731
MYC (inhibition) ERBB2	0.963697
POU2F1 (activation) CCND1	0.963588
FGFR3 (activation) PLCG1	0.963511
GDF15 (activation) ERBB2	0.963318
CCNE1 (activation) TP53	0.963306
GTF2H2 (activation) ESR1	0.963294
RBPJL (activation) HES1	0.962895
SDC2 (activation) PLCG1	0.96284
IRF5 (activation) TNF	0.962821
ERBB2 (activation) PLCG1	0.962778
COL6A1 (activation) SDC2	0.962674
PIK3R1 (inhibition) MAPK11	0.962583
MAP3K1 (activation) MAP2K6	0.96215
MAPK8 (inhibition) NR4A1	0.962074
TCF4 (activation) CCND1	0.961914
TGM1 (activation) TP53	0.961892
ABL1 (activation) ESR1	0.961758
PPARA (activation) LPL	0.961686
TNF (activation) MAP3K1	0.961253
PLCG1 (inhibition) HGF	0.960457
TNF (activation) IFNB1	0.95969
CSNK1E (inhibition) LEF1	0.959348
MAPK11 (activation) TFAP2A	0.958597
PRKAR2A (activation) GNGT1	0.958594
NFKB1 (activation) LPL	0.958582
FGFR4 (activation) HES1	0.958152
MAPK11 (activation) RPS6KA5	0.958071
CHUK (inhibition) CCND1	0.957951
SHC3 (activation) MAPK11	0.957945
MAPK11 (inhibition) ETV1	0.957848
MAPK11 (activation) PPARGC1A	0.957848
MAPK11 (inhibition) EGFR	0.957848
TP53 (activation) SFN	0.957805
JUN (activation) TFPI2	0.957777
MAPK11 (activation) HNF4A	0.957637
WT1 (inhibition) TP53	0.95761
RAC3 (activation) MAP2K6	0.956631
COL6A1 (activation) SDC1	0.956617
MAPK11 (activation) ESR1	0.956582
AURKA (activation) BRCA1	0.95639
SHC2 (activation) MAPK11	0.956357
ELF1 (activation) MEIS1	0.956284
DAPK1 (activation) PRKD1	0.955919
TCF7L2 (activation) SALL4	0.955642
EP300 (activation) NR4A1	0.955167
FLT1 (activation) PLCG1	0.954532
GTF2F2 (activation) SMO	0.95435
BUB1B (activation) AURKC	0.954325
INSR (activation) PRKCI	0.954178
GTF2F2 (activation) PTPRR	0.953998
IL2RA (activation) MAPK11	0.953886
TNF (activation) SUCLA2	0.952702
MYC (inhibition) CDKN2A	0.95266
TGFB3 (inhibition) SMAD7	0.952355
VEGFA (activation) MAPK11	0.952258
TRAF6 (activation) MAPK10	0.951918
ITGAM (activation) NFKB1	0.95187
TP53 (activation) KLF4	0.951767
MAP2K6 (activation) ABL1	0.951703
INSR (activation) MAP2K6	0.951436
HNF1A (inhibition) PPARD	0.951311
MYC (inhibition) NDRG1	0.951164
GATA3 (activation) ZEB1	0.95099
JAKMIP1 (inhibition) LEP	0.95085
SDC2 (activation) RASA1	0.950815
ERBB2 (activation) RASA1	0.950755
BLK (activation) ABL1	0.950609
PRKAR2A (activation) PPP1R1B	0.950504
PAK1 (activation) ESR1	0.95038
TP53 (activation) HGF	0.950344
MYB (activation) GATA3	0.949723
PRKN (activation) TP53	0.949719
PTPRR (inhibition) MAPK11	0.949426
PRKAR2A (inhibition) COL1A1	0.949413
SIRT1 (activation) SMAD7	0.949351
CREB1 (activation) CCND1	0.949176
FGF13 (activation) TCF7L2	0.948962
PRKAR2A (activation) LPAR3	0.948813
TP53 (activation) TP73	0.948218
GLI1 (activation) BMP2	0.948048
GLI1 (activation) BMP4	0.948048
IRF5 (activation) IFNB1	0.947903
PTGDR2 (activation) S1PR1	0.947558
COL6A1 (activation) ITGA1	0.947518
ESR1 (activation) GATA3	0.947109
CD4 (activation) CD8A	0.94698
MAP2K6 (activation) MAPK11	0.946581
TCF7L1 (activation) PPARD	0.946201
PKN2 (inhibition) PRKCZ	0.946139
PIK3R1 (activation) MAPK8	0.945958
MAPK11 (inhibition) TNF	0.945699
TP53 (inhibition) NR3C1	0.945663
KIT (activation) MAPK8	0.945599
BLK (activation) MAPK11	0.945493
CDKN1C (inhibition) CCNA2	0.945187
PIK3R1 (activation) PDPK1	0.944928
HES1 (inhibition) NR3C1	0.944925
NFATC2 (activation) CSF2	0.944899
RYK (activation) FZD1	0.944774
VEGFA (activation) PDGFRB	0.944318
NR4A3 (activation) NR4A1	0.944171
DAPK1 (activation) CDKN2A	0.943934
GLI1 (activation) WNT1	0.94386
NCOA4 (activation) PPARG	0.943684
CBL (inhibition) LEPR	0.943522
MIB1 (activation) DLL1	0.943319
COL6A1 (activation) ITGA2	0.943126
TP53 (activation) GDF15	0.942951
FLT1 (activation) RASA1	0.942611
RAC3 (activation) MAP3K1	0.942465
PRKAR2A (inhibition) FN1	0.942409
MYC (inhibition) GTF2H2	0.942255
PIK3R1 (activation) MTOR	0.94222
PLK1 (inhibition) TP63	0.942076
TNF (activation) ATM	0.942018
MAPK8 (activation) DUSP6	0.941914
TCF7 (activation) PPARD	0.94177
TCF7L2 (activation) LEF1	0.941766
GNA11 (activation) MAPK8	0.941592
NRG1 (activation) MAPK8	0.941438
MAPK8 (activation) LRP6	0.941435
MTOR (activation) SGK1	0.941435
SHC3 (activation) MAPK8	0.9414
MAPK8 (activation) ETV1	0.941305
PRKAA2 (activation) MAPK8	0.941305
ERBB3 (activation) MAPK8	0.941305
GFRA1 (activation) MAPK8	0.941305
GNA14 (activation) MAPK8	0.941263
MAPK8 (activation) HNF4A	0.941097
NFATC2 (activation) IL2RA	0.94099
LEF1 (activation) PPARD	0.940908
MET (activation) MAPK8	0.940691
MAPK11 (activation) TP73	0.940547
PPP1R13L (inhibition) TP53	0.94051
PPARA (activation) CXCL12	0.940175
MAPK8 (activation) ESR1	0.940061
PPP1R1B (inhibition) PPA1	0.939869
SHC2 (activation) MAPK8	0.93984
GLI3 (activation) BMP6	0.939819
MAML2 (activation) GATA3	0.939649
PRKAA1 (activation) MAPK8	0.939425
SMAD1 (activation) SMAD4	0.939397
UBE2D1 (activation) EGFR	0.939325
EP300 (activation) NCOA2	0.939143
BMP6 (activation) ESR1	0.939109
INSR (activation) PRKCZ	0.938923
ERBB2 (activation) PAK1	0.938807
PIK3R1 (activation) NFKB1	0.938675
GLI1 (activation) SNAI1	0.938369
TLE1 (inhibition) CCND1	0.938288
AURKA (activation) MYCN	0.938257
VEGFA (activation) CSF1R	0.938238
SIK1 (activation) SMAD7	0.938172
SMAD4 (inhibition) DACH1	0.938088
F2RL1 (activation) PTGS2	0.938026
MAPK11 (activation) NR3C1	0.938012
MAPK8 (activation) IL6	0.93801
MAPK7 (activation) TFAP2A	0.937935
SGK1 (inhibition) NFKB1	0.937893
MAPK8 (activation) HNF1A	0.937893
SHC3 (activation) MTOR	0.93768
CD3G (activation) PIK3R1	0.937628
BLK (activation) PDGFRB	0.93761
PRKAA2 (inhibition) MTOR	0.937585
EGFR (activation) MTOR	0.937585
MTOR (activation) PPARGC1A	0.937585
EP300 (activation) SMAD1	0.937522
MIB1 (activation) JAG1	0.937495
IL2RA (activation) MAPK8	0.937411
PPARA (activation) LPAR3	0.937082
PPARGC1A (activation) PPARA	0.937082
KIT (activation) FER	0.937015
TNF (activation) MAP3K14	0.937003
UCHL5 (activation) SMAD7	0.936883
MIB1 (activation) DLL4	0.936861
FOXM1 (activation) ESR1	0.936664
EP300 (activation) RUNX2	0.936554
SHC2 (activation) MTOR	0.936126
EP300 (activation) MYB	0.935888
PRKAA1 (inhibition) MTOR	0.935712
MAPK11 (activation) MYC	0.93569
CCNE1 (activation) FOXM1	0.935617
SMAD4 (activation) PITX2	0.935532
MMP14 (activation) PTGS2	0.93539
NFATC4 (activation) PTGS2	0.935378
EGFR (activation) PRKDC	0.935271
PPARA (activation) EDN1	0.935183
EGFR (activation) PTGS2	0.934832
PTGS2 (activation) IL11	0.934832
PTGS2 (inhibition) CSF2	0.934832
FGF7 (activation) NFKB1	0.934807
FGFR4 (activation) MAPK8	0.934715
DAPK1 (activation) TP53	0.934681
EP300 (inhibition) CSF2	0.934547
NRG1 (activation) NFKB1	0.934189
NFKB1 (inhibition) CSF2	0.934057
EGFR (activation) NFKB1	0.934057
CSF2 (activation) NFKB1	0.934057
LPAR3 (activation) NFKB1	0.934057
TGFB2 (activation) SMAD4	0.933774
MAPK8 (inhibition) SFN	0.933648
AURKA (inhibition) TP53	0.933545
SMAD5 (activation) SMAD4	0.933287
SP1 (activation) UTRN	0.933279
CYCS (inhibition) FAS	0.933207
NFKB1 (activation) CXCL1	0.933059
PTPRR (inhibition) MAPK8	0.933028
NFATC2 (activation) TNF	0.932914
MAPK11 (activation) PPP1R13L	0.932902
PRKAA1 (inhibition) EP300	0.93268
EP300 (activation) EDN1	0.932652
MAP3K1 (activation) MAPK11	0.932563
EP300 (activation) CCNE1	0.932269
EDN1 (activation) NFKB1	0.932164
PIK3R1 (activation) FASLG	0.932096
MAPK8 (inhibition) PPARG	0.932052
BDNF (activation) NFKB1	0.931977
TRAF6 (inhibition) KIT	0.931799
GNAI1 (activation) MAPK8	0.93175
CSF2 (activation) PRKACG	0.931543
NFKB1 (activation) TGFB2	0.931423
TGFB2 (inhibition) NFKB1	0.931423
PIK3R2 (activation) PLCG1	0.931412
EP300 (inhibition) IL6	0.931275
FN1 (activation) MTOR	0.931256
CCND1 (inhibition) E2F2	0.931245
MAPK8 (activation) BRCA1	0.931224
RPS6KB1 (inhibition) TP63	0.931041
SMAD9 (activation) SMAD4	0.931038
TEK (inhibition) NFKB1	0.931023
LRP6 (activation) TCF4	0.930978
NFKB1 (activation) IL6	0.930788
FOXP3 (inhibition) NFKB1	0.930777
PIK3R2 (activation) PRKCZ	0.930747
PRKAA1 (inhibition) POU2F1	0.930607
CSNK1E (activation) TCF7L2	0.930302
MAP2K6 (activation) MAPK8	0.930232
IL2RA (activation) NFKB1	0.930194
HLA-DRB1 (activation) PIK3R1	0.930017
SKIL (inhibition) SMAD7	0.929926
TNF (activation) MAPK8	0.929366
CCNE2 (inhibition) TP73	0.929267
IL6 (activation) POU2F1	0.929206
CD3G (activation) IL2RA	0.929157
INPP5J (activation) NFKB1	0.929145
NFKB1 (activation) SELE	0.929133
EP300 (activation) VEGFA	0.929093
POFUT1 (activation) LFNG	0.928953
TRAF6 (inhibition) MYB	0.928899
SDC2 (activation) MAPK8	0.928673
PRKAA1 (activation) KPNA2	0.928658
ERBB2 (activation) MAPK8	0.928614
NFKB1 (activation) VEGFA	0.928607
BCAR1 (activation) MAPK8	0.928232
SMAD4 (activation) TCF7L1	0.92801
MYC (inhibition) PDGFRB	0.927888
INSR (activation) RASA1	0.92786
TRAF6 (inhibition) EGFR	0.927568
FASLG (activation) EGFR	0.927511
PIP5K1A (activation) INPP5J	0.927275
NFKB1 (activation) IL12A	0.927167
TRAF6 (inhibition) MET	0.926963
EP300 (activation) SFN	0.926945
SMAD4 (activation) SNAI1	0.926855
WNT1 (activation) TCF4	0.926737
TDG (activation) ESR1	0.926278
MAP2K6 (activation) MAPK7	0.926178
TP53 (activation) FBXW7	0.925789
PRKCI (activation) NFKB1	0.925729
PRKCE (activation) FASLG	0.925648
COL6A1 (activation) ITGA7	0.92537
PPARA (inhibition) TNF	0.925196
PRKCE (activation) CHUK	0.925153
FZD1 (activation) TCF4	0.924964
MAPK11 (activation) TP53	0.924956
PPARG (inhibition) NFKB1	0.924876
HDAC4 (inhibition) SMAD4	0.924779
CCND1 (inhibition) E2F3	0.92467
BRCA1 (activation) NFKB1	0.924054
MAP3K14 (activation) MAP3K1	0.923988
PIK3R2 (activation) RAC3	0.923855
TBP (inhibition) TNF	0.923853
SMAD4 (activation) TCF7	0.923664
GNAI1 (inhibition) CD3G	0.923546
TNF (activation) BCL10	0.923153
MAP2K6 (activation) NFKB1	0.92307
PIK3R1 (activation) CREB1	0.923063
TNF (activation) PTGS2	0.922975
PIK3R1 (activation) RPS6KB1	0.922915
RPS6KB1 (activation) PIK3R1	0.922915
SMAD4 (activation) LEF1	0.922818
EP300 (activation) TNF	0.922693
MALT1 (activation) NFKB1	0.922669
KIT (activation) RPS6KB1	0.922564
TNF (activation) HMGB1	0.922392
ERBB2 (activation) PTGS2	0.922228
TNF (activation) NFKB1	0.92221
CD28 (activation) NFKB1	0.92183
MAPK8 (inhibition) NR3C1	0.921812
NEK6 (activation) RPS6KB1	0.921777
WWP1 (inhibition) TP63	0.921554
ERBB2 (activation) NFKB1	0.921464
PRKAR2A (inhibition) ITGA1	0.921343
RAC3 (activation) PAK1	0.921202
TRAF6 (inhibition) FGFR4	0.921075
NGFR (activation) NFKB1	0.92105
EGR1 (activation) PTP4A1	0.920942
FAS (activation) EGFR	0.920936
PDPK1 (activation) SMAD7	0.920436
MET (inhibition) FAS	0.920335
PTGS2 (activation) HGF	0.920005
NEDD4L (inhibition) KIT	0.919531
MAPK8 (activation) MYC	0.91953
MAPK8 (activation) JDP2	0.919433
CD3D (activation) PIK3R1	0.918744
SHC3 (activation) CREB1	0.918615
CREB1 (activation) IL11	0.918523
GFRA1 (activation) CREB1	0.918523
NFKB1 (activation) VCAM1	0.918434
VCAM1 (activation) NFKB1	0.918434
PTPRR (activation) KAT7	0.918345
CHEK1 (inhibition) NFKB1	0.918073
BTRC (activation) TP63	0.918053
NFKB1 (activation) TRAF3	0.918039
TRAF3 (inhibition) NFKB1	0.918039
MET (activation) RPS6KB1	0.917776
EP300 (activation) TP73	0.917666
AR (activation) F2R	0.917373
PRKAA2 (activation) ARID3A	0.917349
TP53 (inhibition) PDGFRB	0.917243
RPS6KB1 (activation) ESR1	0.917161
SHC2 (activation) CREB1	0.917093
MAPK8 (activation) PPP1R13L	0.916789
NR4A3 (activation) NR4A2	0.916767
ACVR2A (activation) SMAD1	0.916665
CREB1 (activation) EDN1	0.916661
TRAF6 (activation) MAP2K6	0.916657
SMAD4 (activation) SMAD7	0.916653
FASLG (activation) MAP2K6	0.9166
CREB1 (activation) BDNF	0.916477
MAP3K1 (activation) MAPK8	0.916457
CD4 (activation) CD3G	0.916422
TBP (activation) NR3C1	0.916344
TRAF6 (activation) MALT1	0.916259
TFAP2A (activation) SLC19A1	0.915883
TGFB2 (inhibition) RPS6KB1	0.915784
TRAF6 (inhibition) FGFR3	0.915759
PHGDH (activation) EDN1	0.915704
GLI1 (inhibition) TP53	0.915492
PPARA (inhibition) MYC	0.915405
FASLG (inhibition) CD28	0.915369
NEDD4L (inhibition) EGFR	0.915355
TNF (activation) CHUK	0.915256
EP300 (activation) SMAD7	0.914823
NEDD4L (inhibition) MET	0.914759
SMAD4 (activation) MYC	0.914753
NR3C1 (inhibition) NFKB1	0.914714
MAPK11 (activation) MAPKAPK5	0.914606
NFKB1 (activation) IL23A	0.91434
IL23A (activation) NFKB1	0.91434
SREBF1 (inhibition) FGF7	0.914177
CASP8AP2 (activation) NFKB1	0.914159
NQO1 (activation) NFKB1	0.913884
INHBE (activation) ACVR2A	0.913756
MAP3K1 (activation) ERC1	0.913329
HLA-DRB1 (activation) CD28	0.913328
CREB1 (activation) VEGFA	0.913162
EP300 (inhibition) MYC	0.912928
MAPK8 (activation) SIRT1	0.912895
GGCX (activation) PROC	0.912866
NFKB1 (activation) MYC	0.91245
TCF7L2 (activation) PPARD	0.91242
BTRC (inhibition) YAP1	0.912098
NFKB1 (activation) GDF15	0.912091
RAC3 (activation) MAPK8	0.9112
TGFB3 (activation) SMAD4	0.911027
PRKCZ (activation) NFKB1	0.91093
FGFR4 (activation) ARID3A	0.910927
CDKN2A (inhibition) NFKB1	0.910911
ACVR2A (activation) SMAD5	0.910703
KIT (activation) IL1B	0.910606
CD3D (activation) IL2RA	0.910443
CSNK2A1 (activation) TFAP2A	0.910258
SMAD4 (activation) IFNB1	0.910214
FAS (activation) MAP2K6	0.910103
MAP3K1 (activation) NFKB1	0.909401
MIB1 (inhibition) DAPK1	0.909172
MAPK8 (activation) TP53	0.908981
NEDD4L (inhibition) FGFR4	0.908947
CHEK1 (activation) E2F6	0.908741
NFKB1 (activation) TGFB3	0.908732
ACVR2A (activation) SMAD9	0.908508
TDG (activation) NR3C1	0.908296
ITGAV (activation) PIK3R1	0.908265
NOS2 (activation) IL1B	0.908042
NFKB1 (activation) IFNB1	0.907922
PRKD1 (activation) CREB1	0.907134
UBE2D1 (activation) TP53	0.907069
WEE1 (activation) SMAD7	0.907049
TNF (activation) CREB1	0.906872
TNF (activation) RPS6KB1	0.906726
RPS6KA5 (activation) ATF1	0.906602
CSF2 (activation) IL1B	0.906471
TNF (activation) IL6R	0.905855
CHUK (activation) MYC	0.90557
PSMA8 (activation) BTRC	0.905563
CSNK2A1 (activation) WNT1	0.905528
GNAI1 (inhibition) CD3D	0.904945
NR4A3 (activation) NR3C1	0.904658
AVP (inhibition) IL1B	0.904589
RAC3 (activation) NFKB1	0.904184
ITGA8 (activation) PTPN2	0.904134
TGFB2 (inhibition) IL1B	0.903914
ATF1 (activation) TGFB2	0.903834
NEDD4L (inhibition) FGFR3	0.903701
NFKBIE (inhibition) NFKB1	0.903225
ITGA11 (activation) PTPN2	0.903141
TRAF6 (activation) MAP3K1	0.903082
MYC (activation) IL15	0.902973
TP53 (activation) PTGS2	0.90273
MAP3K1 (activation) CHUK	0.902544
EP300 (activation) TP53	0.902455
CD3D (inhibition) CD28	0.902257
RPS6KA4 (activation) ESR1	0.902231
TP53 (activation) HMGB1	0.90216
NFKB1 (activation) TP53	0.901982
ITGA10 (activation) PTPN2	0.90177
EP300 (activation) HES1	0.901751
TRAF6 (activation) IFNB1	0.901614
ADAM17 (activation) NRG1	0.901569
SSRP1 (inhibition) TP63	0.901557
NRG1 (activation) CDK5	0.901369
FAS (activation) CASP8AP2	0.901317
SUCLA2 (activation) NFKB1	0.90131
SNIP1 (activation) SMAD4	0.901101
CSNK2A1 (activation) SNAI1	0.90026
CXCL12 (activation) CCR1	0.899834
CAMKK1 (activation) CAMK2B	0.899781
ADAM17 (activation) BDNF	0.899434
ITGA3 (activation) PTPN2	0.899019
SHC3 (activation) MAPK9	0.898988
CCND1 (inhibition) RB1	0.898399
AURKA (activation) PLK1	0.898355
TP53 (activation) RRM2	0.898028
CAMKK1 (activation) PRKAA1	0.897984
CD4 (activation) CD3D	0.897965
PRKAA2 (activation) RPS6KA2	0.897864
PPARD (activation) PDPK1	0.897752
SHC2 (activation) MAPK9	0.897498
PIK3R2 (activation) PDPK1	0.897382
BRAF (activation) CCND1	0.897353
MYC (inhibition) CDKN2B	0.897222
PIK3CA (activation) CCND1	0.897156
RPS6KB1 (activation) MYC	0.89713
CSF2 (activation) CCR1	0.896874
RPS6KA2 (activation) ESR1	0.896677
COL6A1 (activation) ITGA4	0.896434
PLCG1 (activation) CREB1	0.896419
CHUK (activation) NFKBIE	0.896415
CSNK2A1 (activation) LEF1	0.896339
NEDD4L (activation) SMAD7	0.896037
TRAF6 (activation) TP53	0.895715
IL1R1 (activation) NFKB1	0.89571
TP53 (activation) FASLG	0.89566
MAPK11 (activation) PTGS2	0.895427
MAPK9 (activation) SP4	0.895328
AURKA (inhibition) FAF1	0.895253
IL2RA (activation) MAPK9	0.895179
TNF (activation) IL1B	0.894974
SMAD4 (activation) TCF7L2	0.894878
BIRC5 (activation) RACGAP1	0.894377
MAP3K1 (activation) CREB1	0.894276
SMAD4 (activation) PPARD	0.894063
NLRP3 (activation) NFKB1	0.893843
CD44 (activation) CXCL12	0.893815
TGFB3 (inhibition) RPS6KB1	0.893475
MIB1 (inhibition) RYK	0.893078
POFUT1 (activation) NOTCH4	0.892561
PRDM1 (inhibition) ESR1	0.892471
UBE2D1 (activation) SKIL	0.892335
RUNX1T1 (inhibition) CEBPA	0.89182
PIAS1 (activation) ESR1	0.891814
MAPK9 (inhibition) SFN	0.891585
GLI1 (activation) BMP6	0.891499
PRKAA1 (activation) PIAS1	0.891211
ATM (activation) NFKB1	0.891203
DAB2IP (activation) TRAF2	0.891112
PTPRR (inhibition) MAPK9	0.890993
ADAM17 (activation) TNF	0.890008
WWP1 (activation) SMAD7	0.889832
TP53 (activation) FAS	0.889311
ADAM17 (activation) ERBB2	0.889288
TP53 (activation) SIAH1	0.889243
PRKAR2A (activation) PPARA	0.889116
ADAM17 (activation) NGFR	0.888888
PAK1 (activation) NFKB1	0.888884
CD3D (activation) IFNB1	0.888644
CAMKK2 (activation) CAMK2B	0.888489
TRAF6 (activation) MAPK11	0.888469
DAB2IP (inhibition) AR	0.888422
NOS2 (activation) IL12RB1	0.8884
TNF (inhibition) BAG4	0.88837
MAP2K6 (activation) MAPK9	0.888323
SMARCC1 (activation) NR3C1	0.888178
PPARD (activation) NR1H3	0.88806
NR1H3 (activation) PPARD	0.88806
FN1 (activation) IL18	0.887565
AR (activation) PIK3R1	0.887359
AR (inhibition) NCOA2	0.887337
RNF41 (inhibition) KDR	0.887023
TLE1 (inhibition) MYC	0.886982
CREB1 (activation) TP53	0.886981
CAMKK2 (activation) PRKAA1	0.886715
RXRA (activation) NR4A1	0.886649
MAP3K14 (inhibition) NFKB1	0.886458
EP300 (activation) GATA3	0.886289
NR5A1 (activation) TCF7L2	0.886231
TP53 (activation) ARID3A	0.885848
RNF41 (inhibition) KIT	0.88563
PPP5C (inhibition) NR3C1	0.884877
TP63 (activation) RUNX1	0.88466
RUNX1 (activation) MECOM	0.884507
PDE4DIP (activation) PRKAR2A	0.884225
IRF5 (activation) IL1B	0.883982
PTPN7 (inhibition) MAPK10	0.88383
GNGT1 (activation) PIK3CG	0.88365
NFATC2 (activation) PTGS2	0.883322
PIKFYVE (activation) EGFR	0.883316
AR (activation) EGFR	0.882994
CREB3L1 (inhibition) EP300	0.882845
GDF1 (activation) BMPR2	0.882812
CDK5 (inhibition) NR3C1	0.882579
AR (activation) MET	0.882419
MAPK8 (activation) PPARA	0.88208
MYC (inhibition) GADD45A	0.881945
COL6A1 (activation) ITGAV	0.881897
AR (activation) ESR1	0.881827
RNF41 (inhibition) NRG1	0.881733
RNF41 (inhibition) ERBB3	0.881609
RNF41 (inhibition) EGFR	0.881609
MAPK8 (activation) SMAD4	0.881452
NUP214 (activation) HDAC4	0.881242
RNF41 (inhibition) MET	0.881034
CRK (activation) PIK3R1	0.880962
NRIP1 (activation) ESR1	0.880624
TRAF6 (activation) MAP3K14	0.880299
MAPK9 (activation) NR3C1	0.880282
DVL2 (activation) LRP6	0.880135
KDR (activation) PIK3CG	0.880005
ITGAV (activation) MAP3K1	0.879939
MAPK11 (activation) CREB1	0.879805
MAP3K14 (activation) CHUK	0.879774
GNGT1 (activation) MAP3K7	0.879758
PIK3R1 (inhibition) PIK3CG	0.878957
HMOX1 (inhibition) NOS2	0.878931
KIT (activation) PIK3CG	0.878624
HLA-DRA (inhibition) PTPN11	0.878373
CSNK2A1 (activation) TP53	0.878313
PDPK1 (activation) NFKB1	0.878275
MAPK9 (activation) MYC	0.878103
ITGA1 (activation) PTPN2	0.877958
CXCL12 (activation) PIK3CG	0.877521
RCAN1 (inhibition) PPARG	0.877497
CREBBP (inhibition) CCND1	0.877478
GNGT1 (activation) PIK3CA	0.877132
AR (activation) FGF8	0.876701
NFATC2 (activation) FASLG	0.876404
CAMKK1 (activation) PPP1R13L	0.876347
ERC1 (activation) NFKB1	0.876232
CXCL10 (activation) CCR1	0.876227
PPARA (inhibition) PTGS2	0.876014
HMOX1 (inhibition) AVP	0.875588
PTPRR (inhibition) MAPK13	0.875495
MAPK9 (activation) PPP1R13L	0.875486
RNF41 (inhibition) FGFR4	0.875437
TRAF6 (inhibition) CSF1R	0.875388
MYC (inhibition) CEBPA	0.875282
HMOX1 (inhibition) BRIP1	0.87528
CDK3 (activation) ATF1	0.875176
EP300 (activation) SMAD4	0.875124
ITCH (inhibition) TP63	0.874703
EGFR (activation) PIK3CG	0.874634
ERBB3 (activation) PIK3CG	0.874634
CSF2 (activation) PIK3CG	0.874634
PRKAR1A (activation) LPAR3	0.874066
MET (activation) PIK3CG	0.874064
CCNE1 (activation) TFDP2	0.873927
ITGA2 (activation) PTPN2	0.873888
RIPK2 (activation) NFKB1	0.873827
SIK2 (inhibition) CDK5R1	0.873797
EP300 (activation) PTGS2	0.873644
DAB2IP (inhibition) PIK3CA	0.87352
KDR (activation) PIK3CA	0.873515
FOXO1 (inhibition) CCND1	0.873497
PIK3CG (activation) ESR1	0.873478
TLR4 (activation) NFKB1	0.873401
NFKB1 (activation) PTGS2	0.873187
TRAF6 (activation) MAPK8	0.873124
MAPK8 (activation) FASLG	0.87307
ITGB4 (activation) PIK3CG	0.873025
PRKACG (activation) PPARA	0.872932
MAP2K6 (activation) MAPK13	0.872871
IDE (activation) UBE2D1	0.87286
JUN (activation) CCND1	0.872827
PTK6 (activation) PRKAR1A	0.872707
HMGB1 (activation) NFKB1	0.872635
MAPK10 (activation) MTA1	0.872441
TP53 (activation) RPS6KA4	0.872401
HMOX1 (activation) VEGFA	0.87229
TGFB2 (activation) PIK3CG	0.872167
KIT (activation) PIK3CA	0.872143
PRKDC (inhibition) POU2F1	0.872112
PLCG1 (activation) CAMK2A	0.872041
HDAC4 (inhibition) AR	0.872022
IDE (activation) ANAPC1	0.87192
TNF (inhibition) IFNG	0.871876
TP53 (inhibition) GADD45A	0.871827
DDX58 (inhibition) TRAF3	0.871776
NR1H3 (activation) PPARA	0.871607
PRKAR2A (activation) CREB1	0.871506
CXCL12 (activation) PIK3CA	0.871049
POU2F1 (inhibition) NFKB1	0.87098
MAP3K7 (inhibition) BMP2	0.870781
VAV3 (activation) ESR1	0.870431
RNF41 (inhibition) FGFR3	0.870384
IFNG (activation) KLF4	0.870372
RUNX1T1 (activation) JUP	0.870164
RAC3 (activation) MAPK9	0.870148
TRAF6 (activation) ERC1	0.870144
CTDP1 (activation) GTF2H2	0.869907
RNF41 (activation) ERBB2	0.869722
ERC1 (activation) CHUK	0.869625
EP300 (activation) KPNA2	0.869611
ATF2 (activation) CCND1	0.869534
COL6A1 (activation) CD44	0.869287
EP300 (activation) NR1H3	0.869249
CHUK (activation) MTOR	0.869155
MAP3K7 (activation) PRKAA1	0.869042
COL1A1 (activation) PIK3CA	0.868732
FN1 (activation) PIK3CG	0.86873
KCND1 (activation) KCNA3	0.868697
RRM2 (activation) NFKB1	0.868639
RUNX1T1 (inhibition) RUNX1	0.868545
GNA11 (inhibition) PIK3CA	0.868447
GSK3B (inhibition) CCND1	0.86841
TGFB2 (activation) MAP3K7	0.868325
NRG1 (activation) PIK3CA	0.868305
SHC3 (activation) PIK3CA	0.86827
MAPK11 (inhibition) IL1B	0.868262
EGFR (activation) PIK3CA	0.868183
ERBB3 (activation) PIK3CA	0.868183
GFRA1 (activation) PIK3CA	0.868183
NR2C2 (activation) ESR1	0.868171
FN1 (activation) PRKAR1A	0.868166
MAPK9 (activation) TP53	0.868029
GTF2F2 (activation) CTDP1	0.868005
CREBBP (activation) NR4A1	0.867876
CCL2 (activation) IL6	0.867794
PRKAA1 (inhibition) RB1	0.86765
MET (activation) PIK3CA	0.867617
PRKAA1 (inhibition) NR2C2	0.867583
SP1 (activation) IGF2	0.86758
MAPK10 (activation) FOXO1	0.867478
CD4 (activation) IFNG	0.86737
CCNE1 (inhibition) RB1	0.867267
IL3RA (activation) PIK3CA	0.867159
VEGFA (inhibition) ANGPT1	0.867099
RNF41 (inhibition) PRKN	0.867054
TP53 (activation) RPS6KA2	0.867031
TLE1 (inhibition) PPARD	0.86692
TNF (activation) MYLK	0.866851
MAPK10 (activation) JUN	0.866813
EP300 (activation) TDG	0.866795
RUNX1 (activation) FLT3	0.866596
ITGB4 (activation) PIK3CA	0.866586
CTNND1 (activation) PIK3CA	0.866421
TRAF6 (activation) NFKB1	0.866402
NFKB1 (activation) TRAF6	0.866402
RXRA (activation) ESR1	0.866362
ESR1 (activation) RXRA	0.866362
NFKB1 (activation) FASLG	0.866348
FASLG (activation) NFKB1	0.866348
FN1 (inhibition) ANGPT1	0.866302
HIPK2 (inhibition) LEF1	0.866001
PELP1 (inhibition) NR3C1	0.865979
CHUK (activation) NFKB1	0.865885
BMI1 (inhibition) CDKN2A	0.865823
CCL2 (activation) VEGFA	0.86576
GNAI1 (activation) PIK3CG	0.865756
NOTCH1 (activation) CCND1	0.865599
ACTN3 (activation) PIK3CA	0.865579
MAPK11 (activation) RPS6KA4	0.865343
DAB2IP (activation) ERN1	0.865001
FAF1 (activation) NFKB1	0.864985
MDM4 (inhibition) TP53	0.864824
CCL2 (activation) FGF13	0.864754
AR (activation) NR3C1	0.864709
MAPK8 (activation) CREB1	0.86461
MAPK8 (activation) RPS6KB1	0.864471
IFNG (activation) SMAD7	0.86444
VEGFA (inhibition) RB1	0.864313
TP53 (inhibition) E2F3	0.864081
NEDD4L (inhibition) CSF1R	0.863862
PIK3CA (activation) INPP5J	0.863617
CDH1 (activation) PIK3CA	0.863586
MAPK10 (activation) ATF2	0.863542
SP3 (activation) KDR	0.863541
TNF (activation) PIK3CG	0.86354
NRIP1 (activation) NR3C1	0.863529
IL15 (activation) NFKB1	0.863402
NUP62 (activation) HDAC4	0.863268
VEGFA (activation) PIK3CA	0.863116
TP53 (activation) PRDM1	0.862964
ERBB2 (activation) PIK3CG	0.862842
CXCL10 (activation) IFNG	0.862748
FN1 (activation) PIK3CA	0.862322
RNF41 (inhibition) FLT1	0.862273
FGFR4 (activation) PIK3CA	0.862105
GNAI1 (activation) MAP3K7	0.861943
PIK3R3 (activation) PLCG1	0.861789
JUP (activation) LEF1	0.861557
BRAF (activation) SFN	0.861309
PIK3R3 (activation) PRKCZ	0.861174
TNF (activation) ANGPT1	0.861127
SP3 (activation) OPRM1	0.861064
MTOR (activation) RPS6KB1	0.861054
RNF41 (inhibition) GDF15	0.860876
GDF15 (activation) RNF41	0.860876
PPARA (inhibition) RPS6KB1	0.860592
MAP3K7 (activation) MAP2K6	0.860538
PIK3CA (activation) PRKCI	0.860442
NUP210 (activation) HDAC4	0.860373
CD44 (activation) TP53	0.860282
FAS (activation) NFKB1	0.860207
SMAD4 (activation) CREB1	0.860119
IKBKB (activation) TP63	0.860049
BAG4 (activation) TCF7L2	0.85987
TRAF6 (activation) CHUK	0.859869
FASLG (activation) CHUK	0.859816
CCL2 (activation) TNF	0.859796
MAP3K1 (activation) AR	0.859685
GNAI1 (activation) PIK3CA	0.85937
RXRA (activation) PPARG	0.858981
RBPJ (activation) CCND1	0.85894
CCND1 (activation) CDK6	0.858643
FAF1 (inhibition) CHUK	0.858463
MAPK11 (activation) CEBPA	0.858241
BRAF (activation) MAP2K6	0.858158
HIF1A (inhibition) CCND1	0.858144
ITGAV (activation) MAP3K14	0.85774
PLCG1 (activation) CAMK4	0.857634
ITGA7 (activation) PTPN2	0.857435
C3AR1 (activation) S1PR1	0.857367
STAT1 (inhibition) ZNF367	0.857365
PLXNA2 (activation) GSK3B	0.85733
HMOX1 (activation) CXCL10	0.857212
FGFR3 (activation) PIK3CA	0.857129
CIITA (inhibition) FASLG	0.856934
SDC2 (activation) PIK3CA	0.856532
RXRA (activation) TNF	0.856505
ERBB2 (activation) PIK3CA	0.856478
BCAR1 (activation) PIK3CA	0.856126
FOXO1 (activation) CDKN1C	0.855582
FLT1 (activation) PIK3CG	0.855451
PIK3R3 (activation) RAC3	0.854797
GMFB (activation) NFKB1	0.854698
COL6A1 (activation) ITGA9	0.854511
FASLG (activation) FAS	0.854178
KIT (activation) MTA1	0.854003
FAS (activation) CHUK	0.853721
AURKA (activation) AR	0.853628
PIK3CG (activation) PLCG1	0.853587
CRK (activation) MAP3K1	0.853488
CREBBP (activation) NCOA2	0.853316
CREBBP (activation) KIT	0.853014
PIK3CG (activation) PRKCZ	0.852978
TP53 (inhibition) AR	0.852672
CDKN1C (inhibition) CCND2	0.852658
CREBBP (activation) SGK1	0.852628
RUNX1 (inhibition) MYC	0.852439
ZRANB2 (inhibition) SMAD1	0.852301
MAP3K14 (activation) RPS6KA2	0.852109
EIF2AK2 (inhibition) TNF	0.8521
GNG2 (activation) PIK3R1	0.851329
PLCG1 (activation) VAV3	0.850609
FZD6 (activation) GSK3B	0.850536
FGF16 (activation) JUN	0.850419
CREBBP (activation) MYB	0.850359
NFKB2 (activation) CCND1	0.850323
GNG2 (inhibition) CXCL12	0.849938
CREBBP (activation) TFAP2A	0.849805
NR1H3 (activation) SREBF1	0.84962
MET (activation) MTA1	0.849571
CSNK2A1 (activation) NFKB1	0.849568
RXRA (activation) NR3C1	0.849543
FLT1 (activation) PIK3CA	0.849142
CREBBP (inhibition) CSF2	0.84914
MTA1 (inhibition) ESR1	0.849001
PTK6 (activation) MTA1	0.848803
SGK1 (inhibition) FOXO1	0.848759
SMAD4 (activation) ATF1	0.848758
CIITA (activation) CREB1	0.84863
RPS6KA3 (activation) ESR1	0.848613
TP53 (activation) HIPK2	0.848585
CREB1 (inhibition) NR4A3	0.84852
MAPK11 (activation) TWIST1	0.848476
PRKAA2 (activation) IKBKB	0.848349
MAP3K7 (activation) PPP1R13L	0.848102
PIK3CA (activation) MYC	0.848099
MAP3K14 (activation) CAMK2A	0.848008
SMAD4 (inhibition) BTRC	0.847983
BTRC (inhibition) SMAD4	0.847983
MAP3K1 (activation) MAP3K7	0.847795
MAP3K7 (activation) MAP3K1	0.847795
F2RL1 (activation) JUN	0.847526
RXRA (activation) MYC	0.84744
CREBBP (activation) EDN1	0.847419
CSF1R (activation) RPS6KA2	0.847355
PIK3CA (activation) PLCG1	0.847291
CXCL12 (activation) FGF2	0.847211
TGFB3 (activation) MAP3K7	0.847172
EP300 (activation) IL1B	0.84714
CREBBP (activation) CCNE1	0.847071
HDAC2 (inhibition) CCND1	0.84691
NFKB1 (activation) IL1B	0.846696
PIK3CA (activation) PRKCZ	0.846686
PIK3CG (activation) RAC3	0.846661
PRKCE (activation) IKBKB	0.846646
RUNX2 (activation) JUN	0.846454
HOXA10 (activation) FOXO1	0.846254
CREBBP (activation) HNF1A	0.846063
CSNK2A1 (inhibition) NR1H3	0.845995
JUN (activation) MYB	0.845852
BTRC (inhibition) NFKB1	0.845848
DUSP6 (activation) FOXO1	0.845835
GNG2 (activation) PTK6	0.845825
CREBBP (activation) IL2RA	0.845628
DAB2IP (activation) GSK3B	0.845531
FGF7 (activation) JUN	0.845318
TFAP2A (activation) JUN	0.845301
PGR (activation) FOXO1	0.845288
NR1I2 (activation) FOXO1	0.845288
HNF4A (activation) FOXO1	0.845102
ITGAV (activation) PTGS2	0.844898
JUN (activation) CSF2	0.84464
JUN (activation) ETV1	0.84464
LPAR3 (activation) JUN	0.84464
FGF12 (activation) JUN	0.84464
MAPK15 (activation) JUN	0.84464
FGF18 (activation) JUN	0.84464
FGF23 (activation) JUN	0.84464
ITCH (activation) SMAD7	0.844594
CREBBP (activation) VEGFA	0.844185
ESR1 (inhibition) FOXO1	0.844171
SMAD1 (activation) ATF2	0.844132
FZD2 (activation) GSK3B	0.844058
FGF1 (activation) JUN	0.843956
LPAR3 (activation) AKAP13	0.84365
PRKAA1 (activation) FOXO1	0.8436
JUN (activation) ESR1	0.843524
ESR1 (activation) JUN	0.843524
ITGA1 (activation) PIK3CA	0.843047
GSK3B (activation) SMAD1	0.84304
JUN (activation) EDN1	0.842928
IKBKE (activation) ESR1	0.84286
MS4A2 (inhibition) JUN	0.8428
BDNF (activation) JUN	0.842759
SMAD6 (activation) ATF2	0.842567
APC (inhibition) RB1	0.842487
RPS6KB1 (activation) ARID3A	0.84247
BLK (activation) PDGFD	0.842337
IL6 (inhibition) FOXO1	0.842329
JUN (activation) TGFB2	0.842258
SMAD1 (activation) DVL1	0.84222
TGFB2 (inhibition) FGF2	0.842042
CLEC10A (activation) CAV1	0.842017
POU2F1 (activation) GADD45A	0.841861
MTOR (activation) RPS6KA2	0.841823
TGM2 (activation) NFKB1	0.841818
MAPK9 (activation) SMAD4	0.841741
JUN (activation) IL6	0.841683
RPS6KA5 (activation) ATF2	0.841649
NCOA4 (activation) AR	0.84154
IDE (activation) BTRC	0.841487
SP1 (activation) KRT5	0.84146
ATF2 (activation) PPARGC1A	0.841453
CAMK2B (activation) ATF2	0.841453
BMP2 (activation) ATF2	0.841453
BMP4 (activation) ATF2	0.841453
ETS1 (activation) CCND1	0.841275
DLL1 (activation) NOTCH1	0.841224
JUN (activation) IL2RA	0.841146
CDKN1C (inhibition) CDK6	0.841032
MTA1 (inhibition) BRCA1	0.841021
BMPR1A (activation) ATF2	0.840777
FGF17 (activation) JUN	0.840716
SUFU (activation) KIT	0.840626
PML (activation) TP63	0.840609
GSK3B (activation) LRP6	0.840482
LRP6 (activation) GSK3B	0.840482
PIK3CA (activation) RAC3	0.840416
ATF2 (activation) ESR1	0.840341
MAPK9 (activation) PTGS2	0.840318
NOTCH1 (activation) SMAD1	0.840312
CSNK1A1L (activation) LRP6	0.840093
TNF (activation) IL10	0.840044
PRKCE (activation) ATF2	0.839763
JUN (activation) VEGFA	0.839711
DVL1 (activation) LRP6	0.839663
TP53 (activation) RB1	0.839532
EGFR (activation) CASP10	0.839305
GSK3B (activation) ESR1	0.839254
MAP2K4 (activation) MAPK10	0.839245
TP63 (activation) VDR	0.839242
PRKAR2A (activation) STMN1	0.839238
CREBBP (activation) KLF5	0.839205
INSR (activation) VAV3	0.839127
SP1 (activation) CYP11A1	0.839123
BTRC (inhibition) WEE1	0.839099
ATF2 (activation) TGFB2	0.83908
ATF2 (inhibition) TGFB2	0.83908
FGF13 (activation) JUN	0.838736
GSK3B (activation) PRKCE	0.838678
ERBB2 (activation) MTA1	0.838663
SMAD5 (activation) ATF2	0.838642
FGF8 (activation) JUN	0.83862
ATF2 (activation) IL6	0.838508
SFN (inhibition) FOXO1	0.838412
JUN (activation) IL12A	0.838409
CREBBP (activation) TNF	0.83837
GSK3B (inhibition) CCNE1	0.838317
GNGT1 (inhibition) HRAS	0.838046
MAML1 (activation) GATA3	0.837749
CCR1 (activation) NFKB1	0.837731
NOTCH1 (activation) BMP4	0.837645
NOTCH1 (activation) EGFR	0.837645
TNF (activation) IKBKB	0.837589
CREBBP (inhibition) TCF7	0.837578
MAP3K3 (activation) NFKB1	0.837389
TCF7L1 (activation) JUN	0.837058
MDM4 (inhibition) EP300	0.83696
CXCL8 (activation) ITGAM	0.836671
YES1 (activation) KIT	0.836663
GSK3B (activation) WNT1	0.836653
SMAD9 (activation) ATF2	0.836621
IKBKB (activation) NGFR	0.836535
PPARG (inhibition) JUN	0.836338
MAP3K2 (activation) NFKB1	0.836227
ADAM17 (inhibition) TRAF6	0.836148
INHBE (activation) ACVR1B	0.836144
JAG1 (activation) NOTCH1	0.83603
IL18R1 (activation) MAPK9	0.835882
INSR (activation) PIK3CA	0.835853
GFER (activation) TNF	0.835652
DPP4 (activation) CAV1	0.835632
NUP214 (activation) SMAD4	0.835592
RAE1 (activation) SNRPE	0.835591
MAPK10 (activation) ETS1	0.835477
DLL4 (activation) NOTCH1	0.835464
PTEN (inhibition) PIK3R1	0.835405
RIPK1 (activation) DAB2IP	0.835198
GSK3B (activation) FZD1	0.835052
PIK3R2 (activation) PIK3CG	0.834731
JUP (activation) PPARD	0.83471
IL18 (activation) NFKB1	0.83467
DAB2IP (inhibition) HRAS	0.834594
NFATC2 (activation) IFNG	0.834418
CD44 (activation) SMAD4	0.834228
POFUT1 (activation) NOTCH2	0.834195
CCL2 (activation) MAPK11	0.834134
MAPK11 (inhibition) MAP3K7	0.834076
NOTCH1 (activation) WNT1	0.833945
TNF (activation) JUN	0.833927
MAPK8 (activation) TWIST1	0.833822
TRAF6 (activation) MAPK9	0.833788
TNF (activation) FGF2	0.833713
HRAS (activation) PIK3R1	0.833596
EIF2AK2 (activation) TP53	0.833409
HDAC8 (inhibition) SMAD4	0.833393
SDC2 (activation) JUN	0.833305
KIT (activation) HRAS	0.833279
HIF1A (activation) CXCL12	0.833172
TCF7 (activation) JUN	0.833139
FOXO1 (activation) KLF4	0.833127
YES1 (activation) EGFR	0.832863
SMO (activation) DVL1	0.832473
LEF1 (activation) JUN	0.832375
RNF41 (inhibition) CSF1R	0.832014
IKBKE (activation) REL	0.831997
TFAP2A (activation) PTEN	0.831946
GSK3B (inhibition) SNAI1	0.831785
PIK3CA (inhibition) MAPK11	0.831587
LRRFIP1 (inhibition) TNF	0.831366
PTEN (inhibition) EGFR	0.831296
FRK (inhibition) PTEN	0.831296
CXCL10 (inhibition) IL10	0.831249
MAPK8 (activation) AR	0.831167
OPRD1 (activation) S1PR1	0.831079
NOTCH3 (activation) GSK3B	0.831078
AURKC (activation) ZBTB16	0.830962
PRKN (inhibition) JUN	0.830696
ITGA4 (activation) PTPN2	0.830624
GSK3B (inhibition) KLF5	0.830532
GSK3B (activation) KLF5	0.830532
MTA1 (inhibition) MYC	0.830459
HIF1A (activation) LEP	0.830431
PIK3R3 (activation) PDPK1	0.830303
MYOM2 (inhibition) TBP	0.830221
RIPK1 (inhibition) EGFR	0.830095
NFKB1 (activation) TRAF1	0.829853
TRAF1 (activation) NFKB1	0.829853
NUP214 (activation) SNRPE	0.829756
CREBBP (inhibition) MYC	0.829497
EGFR (activation) HRAS	0.829495
ERBB3 (activation) HRAS	0.829495
LPAR3 (activation) HRAS	0.829495
RASGRF1 (activation) HRAS	0.829166
FGF11 (activation) JUN	0.829074
MET (activation) HRAS	0.828955
HIF1A (activation) EDN1	0.828747
NOLC1 (inhibition) CSNK2A1	0.828666
IL12RB1 (activation) NFKB1	0.828381
RXRA (activation) PPARD	0.828272
DDX21 (activation) JUN	0.828177
HIF1A (activation) TGFB2	0.828088
ITGB4 (activation) HRAS	0.827969
MTOR (activation) IFNG	0.827959
CSF2RB (activation) PIK3R1	0.827882
PRKCE (activation) HRAS	0.82783
NFKB1 (activation) TRAF2	0.827264
TRAF2 (activation) NFKB1	0.827264
JUN (activation) NR3C1	0.827149
CDC20 (inhibition) CCNA2	0.827051
POFUT1 (activation) DVL1	0.827023
PTEN (activation) INPP5J	0.826924
SMAD4 (activation) AR	0.826849
JUN (activation) SMAD7	0.826814
JUN (activation) IL23A	0.82681
GNG2 (activation) PLCG1	0.826756
TP53 (activation) HIC1	0.826566
MAP3K7 (activation) MAP3K14	0.826406
NRIP1 (inhibition) PPARA	0.826309
IL2RA (activation) HRAS	0.826064
MAP3K1 (activation) IKBKB	0.825955
CSNK2A1 (activation) TLE1	0.825856
HLA-DRA (activation) PRKCQ	0.825748
NOTCH1 (inhibition) KLF4	0.825594
HIF1A (activation) VEGFA	0.825585
NOTCH1 (activation) LEF1	0.825482
COL6A1 (activation) ITGB7	0.825383
CREBBP (activation) IFNB1	0.825381
EP300 (activation) AR	0.825199
CRK (activation) MAPK8	0.825175
POFUT1 (activation) NOTCH1	0.825149
JUN (inhibition) MYC	0.825101
JDP2 (inhibition) JUN	0.825014
PTPN7 (inhibition) MAPK11	0.82492
LEF1 (activation) MYCBP	0.824879
NFKB1 (activation) IFNG	0.824844
IFNG (activation) NFKB1	0.824844
GNAI1 (inhibition) YES1	0.82441
KRAS (activation) SFN	0.824259
CD3G (activation) IFNG	0.823925
F2RL1 (activation) CXCL8	0.823819
JUN (activation) CDKN2A	0.823709
ATF2 (activation) IL23A	0.82369
RBPJ (activation) MAML2	0.823564
RUNX1 (activation) CSF1R	0.823536
IDE (activation) CDC20	0.823001
GSK3B (inhibition) NR3C1	0.822962
MYC (activation) CCND2	0.822912
CSNK1E (activation) FOXO1	0.822874
CCNE2 (activation) RB1	0.822753
HRAS (activation) SFN	0.822748
CSF1R (activation) VAV3	0.822553
PIK3CG (activation) PDPK1	0.822401
MAP3K1 (activation) JUN	0.822344
NOTCH3 (activation) RBPJ	0.822015
MAPK10 (activation) MDM2	0.821924
JDP2 (inhibition) ATF2	0.821901
JUN (activation) TGFB3	0.821739
TGFB3 (activation) FGF2	0.821529
SP1 (activation) CCND1	0.821486
PTPRR (inhibition) MAPK12	0.821171
SREBF1 (activation) SQLE	0.821166
GNAI1 (activation) HRAS	0.821075
CXCL8 (activation) EGFR	0.821014
JUN (activation) IFNB1	0.821006
GSK3B (inhibition) MYC	0.820925
WT1 (activation) VDR	0.820924
PTEN (inhibition) TNF	0.820752
PTEN (activation) CD28	0.820413
TNF (inhibition) CDK6	0.820374
IKBKB (activation) NFKBIE	0.820346
RIPK1 (activation) MAP2K6	0.82033
MYC (inhibition) PIAS3	0.820295
CREBBP (activation) TP53	0.819981
SIRT1 (activation) FOXO1	0.819776
MAP3K7 (activation) MAPK8	0.819671
HDAC2 (inhibition) CSF2	0.819559
SNAI1 (inhibition) VDR	0.819373
HDAC2 (inhibition) GLI3	0.819095
PRKAR1A (activation) PPARA	0.819071
AR (activation) NR5A1	0.818859
RPS6KA4 (activation) ATF1	0.818855
MAP2K6 (activation) MAPK12	0.81871
GSK3B (activation) PPP1R13L	0.818478
RCHY1 (activation) TP73	0.818477
HDAC2 (inhibition) DKK1	0.81844
HRAS (activation) SDC2	0.818364
ERBB2 (activation) HRAS	0.818312
NOTCH1 (inhibition) MYC	0.818268
GSK3B (activation) MAP3K1	0.818181
PTEN (inhibition) HGF	0.81811
ATR (activation) CHEK1	0.817985
CHEK1 (activation) ATR	0.817985
ATF2 (activation) IFNB1	0.817908
HDAC2 (inhibition) RBPJL	0.81785
PTGS2 (inhibition) PIK3CG	0.817636
CSNK2A1 (activation) MAPK9	0.817588
HLA-DRB1 (activation) IFNG	0.817237
PIK3CA (activation) MAPK8	0.817225
TAB3 (activation) MAPK10	0.817187
ITGAV (activation) PTPN2	0.817154
CSNK1G1 (activation) FOXO1	0.817124
MAP3K7 (activation) ERC1	0.816873
PIK3AP1 (inhibition) NFKB1	0.816708
MAPK8 (inhibition) RXRA	0.81659
GNAI3 (activation) PIK3R1	0.816416
PIK3CA (activation) PDPK1	0.816335
KLF4 (inhibition) VDR	0.815915
MAPK10 (activation) SP1	0.815825
RXRA (activation) PDPK1	0.8157
JUN (inhibition) TP53	0.815635
CDK3 (activation) JUN	0.815552
PRKCE (activation) PAK2	0.81537
HDAC2 (inhibition) CDH1	0.81522
F2RL1 (activation) GNAI3	0.815176
AHR (activation) ESR1	0.815111
JUN (activation) HES1	0.814999
ETS1 (activation) TFAP2A	0.814743
ANGPT1 (inhibition) NFKB1	0.814675
PDE4DIP (activation) PRKAR1A	0.814566
CD8A (activation) JUN	0.814341
MAPK15 (activation) ETS1	0.814106
CCL2 (activation) PTGS2	0.814091
PIK3CA (activation) MTOR	0.813995
NTRK3 (activation) ETS1	0.813869
PIK3CA (activation) MAPK7	0.813663
PIK3R5 (activation) PLCG1	0.813538
ABL1 (inhibition) JUN	0.813414
MAP3K7 (activation) NFKB1	0.81336
MYC (activation) POLE3	0.813263
CAMKK1 (activation) PPP5C	0.813033
PIK3R5 (activation) PRKCZ	0.812957
RXRA (activation) PPARA	0.812926
YES1 (activation) PLCG1	0.812821
EP300 (activation) RB1	0.812482
GSK3B (activation) AURKA	0.812417
AURKA (activation) GSK3B	0.812417
CSNK2A1 (activation) PIAS1	0.812219
MAPK8 (activation) ITCH	0.812161
MDM2 (inhibition) TP63	0.811945
ATF2 (activation) HES1	0.811924
MYC (activation) CDK6	0.811692
PML (inhibition) SMAD7	0.811673
GSK3B (activation) TP53	0.811507
GNG2 (activation) MAPK11	0.811433
GNAI3 (inhibition) PTK6	0.811138
RXRA (activation) PTGS2	0.810975
PIK3CA (activation) NFKB1	0.810932
CREBBP (inhibition) PPARD	0.810735
PTPN7 (inhibition) MAPK8	0.810672
TP53 (activation) CASP10	0.810484
NUP210 (activation) SNRPE	0.810106
RNF41 (activation) CREB1	0.809777
FBXW7 (inhibition) JUN	0.809765
HDAC2 (inhibition) TNF	0.809164
KRAS (activation) MAP3K1	0.809082
MAPK11 (activation) JUN	0.809037
MAPK10 (activation) MEF2A	0.808895
NOTCH1 (inhibition) TP53	0.808881
CSNK2A1 (inhibition) SSRP1	0.808852
NFKB2 (activation) TRAF3	0.808751
GRIN2D (activation) CAMK2A	0.808591
NOTCH1 (activation) HES1	0.80825
RIPK1 (activation) MAP3K1	0.808182
HIF1A (activation) TGFB3	0.807915
TRAF6 (activation) MAP3K7	0.807709
HRAS (activation) MAP3K1	0.807598
CCND1 (inhibition) RBL2	0.807426
CD3D (activation) IFNG	0.807331
MAP3K7 (activation) CHUK	0.807227
JUN (activation) TCF7L2	0.807174
TCF7L2 (activation) JUN	0.807174
MAPK9 (activation) RPS6KA2	0.807087
EIF2AK2 (activation) TLR4	0.807002
PIK3R5 (activation) RAC3	0.806937
RXRA (activation) NR1H3	0.806894
ATF3 (inhibition) SELE	0.806885
PRKCI (activation) ETS1	0.806848
TRAF6 (activation) NR2C2	0.806353
PRKAR2A (activation) CREM	0.806261
EIF2AK2 (activation) NFKB1	0.806135
MAPK11 (activation) ATF2	0.805984
DLL1 (activation) PPP3CA	0.805984
GATA2 (inhibition) TGFB2	0.805884
CSNK2A1 (activation) TWIST1	0.805689
MAP3K14 (activation) IKBKB	0.805117
RCHY1 (inhibition) TP53	0.804909
TLE1 (inhibition) RCAN1	0.804665
ROCK2 (activation) PRKCZ	0.80463
MDM2 (inhibition) KIT	0.804553
RIPK3 (activation) EIF2AK2	0.803941
ATR (activation) TP53	0.803648
EZR (activation) HGF	0.803358
ITGA4 (activation) PRKAR1A	0.803
PRKAR1A (activation) CREB1	0.802849
ATM (activation) ATF2	0.802847
TP53 (activation) PTEN	0.802749
RNF41 (inhibition) BIRC6	0.802308
CREB3L1 (inhibition) CREBBP	0.802164
YES1 (activation) ABL1	0.802073
RBPJ (activation) HES1	0.802031
EIF2AK2 (activation) PLK1	0.801994
TBK1 (activation) NEUROD1	0.801929
HIF1A (activation) TP53	0.801914
EGR1 (activation) IGF2	0.801197
TP53 (activation) HRAS	0.80101
PRKAA2 (activation) MDM2	0.800899
MDM2 (inhibition) EGFR	0.800899
AR (activation) SMARCC1	0.80084
HDAC2 (inhibition) MYC	0.8006
EIF2AK2 (activation) TRAF6	0.800534
DLL4 (activation) PPP3CA	0.800465
MDM2 (inhibition) MET	0.800377
EIF2AK2 (activation) CHUK	0.800056
ITGA6 (activation) PIK3R1	0.799939
SP1 (inhibition) KDR	0.799839
TP53 (activation) VDR	0.799398
KREMEN1 (activation) LRP6	0.7989
PIK3R1 (activation) SP1	0.798886
RYK (activation) DVL1	0.798229
YES1 (activation) MAPK11	0.797757
SP1 (activation) OPRM1	0.797545
PIK3CA (activation) CREB1	0.797445
PIK3CA (activation) RPS6KB1	0.797317
SMAD4 (activation) IL10	0.796736
GSK3B (activation) GLI1	0.796706
RXRA (inhibition) RPS6KB1	0.796697
MAPK8 (activation) FOXO1	0.795674
MAPK11 (activation) HIF1A	0.795426
IKBKB (activation) MTOR	0.795399
MDM2 (inhibition) FGFR4	0.795293
CREBBP (inhibition) SMAD4	0.795148
SMAD4 (activation) CREBBP	0.795148
MAPK8 (activation) JUN	0.795064
IRS1 (activation) PIK3R1	0.794961
PDGFRA (activation) PIK3R1	0.794823
IL10 (inhibition) NFKB1	0.79473
G3BP1 (inhibition) DDX58	0.794468
NOTCH1 (activation) GATA3	0.794391
RARA (activation) NR4A1	0.794319
MAPK9 (inhibition) IFNG	0.793795
MAPK10 (activation) SMAD3	0.793698
TP53 (inhibition) BCL3	0.793544
NFKB1 (activation) CREBBP	0.793146
CHFR (inhibition) NFKB1	0.792885
GNAI3 (activation) PLCG1	0.792851
ETS1 (inhibition) NDRG1	0.792686
YES1 (activation) PAK1	0.792584
RXRA (activation) SREBF1	0.79242
IKBKB (inhibition) NFKB1	0.792407
TLE1 (inhibition) RUNX1	0.792332
PPARA (inhibition) FOXO1	0.792104
MAPK8 (activation) ATF2	0.792064
ITGA9 (activation) PTPN2	0.791779
YES1 (activation) PDGFRB	0.791105
JUN (activation) SMAD4	0.790934
RAC3 (activation) PAK2	0.790881
CAMKK1 (activation) CAMK4	0.79071
IRS1 (activation) ALK	0.790706
MDM2 (inhibition) FGFR3	0.790703
TBK1 (activation) REL	0.790547
GNG2 (inhibition) CD3G	0.790397
EP300 (inhibition) FOXO1	0.789961
LFNG (activation) NOTCH1	0.789917
ROCK1 (activation) PRKCZ	0.78986
CREBBP (activation) NR1H3	0.78981
JUN (activation) PTGS2	0.789597
CREB3L2 (inhibition) EP300	0.788984
NFKB1 (activation) JUN	0.788942
JUN (activation) CCNA2	0.788737
CCL2 (activation) ZC3H12A	0.78862
IKBKE (inhibition) NFKB1	0.788321
RBPJ (activation) GATA3	0.788279
SMO (activation) SP1	0.788258
CD3G (activation) JUN	0.788063
AKAP13 (inhibition) NFKB1	0.788017
SMAD4 (activation) ATF2	0.78795
RIPK1 (activation) MAP3K14	0.787793
EP300 (activation) CCND2	0.787261
CHUK (activation) CREBBP	0.787165
ACVR1B (activation) MAPK8	0.787067
TRAF6 (activation) IKBKB	0.786901
FASLG (activation) IKBKB	0.786853
F2RL1 (activation) MPO	0.786795
MDM2 (inhibition) TP73	0.786433
FOXO3 (inhibition) CCND1	0.786308
VEGFA (activation) PDGFRA	0.786297
JUN (activation) TCF4	0.786232
TP53 (inhibition) ETS1	0.78615
RET (activation) MAPK15	0.786044
ATF2 (activation) CCNA2	0.785761
MAPK9 (activation) PRKAR1A	0.785695
JUN (inhibition) NR1H3	0.785624
ITGAV (activation) PIK3CA	0.784661
PIAS3 (inhibition) NFKB1	0.784347
SP3 (activation) CD2AP	0.784258
CASP10 (activation) NFKB1	0.783959
PIK3R5 (activation) PDPK1	0.783815
CHUK (inhibition) FOXO1	0.783594
JUN (activation) FASLG	0.783413
TP53 (activation) ATF3	0.783306
MAP2K4 (activation) MAPK11	0.783306
PLCG1 (activation) PPP3CA	0.783242
ACVR1B (activation) SMAD4	0.782978
CSF1R (activation) HRAS	0.782832
CREB3L4 (inhibition) EP300	0.782788
NFKB1 (activation) BIRC2	0.782247
TBK1 (activation) IRF5	0.782033
RUNX1 (inhibition) CEBPA	0.78188
NUP98 (activation) SNRPE	0.781779
SMARCB1 (activation) NR3C1	0.781694
EIF4E (activation) SMAD4	0.781666
PTEN (activation) PDPK1	0.78165
VEGFA (activation) RET	0.781457
FAS (activation) IKBKB	0.781275
IRS1 (activation) PRKD1	0.781243
TBK1 (activation) PPP1R13L	0.781043
CCL2 (activation) CCR1	0.781035
TNF (activation) SENP1	0.780937
MAPK10 (activation) FOXO3	0.78089
HRAS (activation) MAPK8	0.780808
CAMKK2 (activation) CAMK4	0.780787
FGFR4 (activation) RET	0.780541
CREM (inhibition) CREB1	0.780521
SMARCE1 (activation) NR3C1	0.78022
CREB1 (activation) CREBBP	0.779955
YES1 (activation) SMAD4	0.779906
ATR (activation) RFX3	0.779838
MAPK8 (activation) MAPK12	0.779829
MAPK9 (inhibition) RXRA	0.7798
MTOR (activation) HIF1A	0.778599
SP1 (activation) NR3C1	0.778494
IL2RB (activation) PRKCE	0.778426
HDAC4 (inhibition) MEF2A	0.778409
MYC (inhibition) ZBTB17	0.778297
SP1 (activation) SMAD7	0.77818
MAP3K7 (inhibition) IL18	0.778127
RALA (activation) MAPK10	0.7779
SIAH1 (activation) JUN	0.7778
NSD2 (activation) AR	0.777663
MAPKAPK5 (activation) ETS1	0.777353
RARA (activation) EGFR	0.777172
HDAC2 (inhibition) GLI1	0.776981
YES1 (activation) FER	0.776862
EP300 (activation) RBPJ	0.776796
IL2RB (activation) IL2RA	0.776766
COL6A1 (activation) ITGA6	0.776716
CAMKK2 (activation) PRKAR1A	0.776598
MYC (activation) SP1	0.776567
NOTCH1 (activation) CHUK	0.776509
CREB1 (inhibition) FOXO1	0.776416
FOXO1 (activation) CDKN2B	0.776371
GATA4 (activation) MEF2C	0.776308
GTF2H1 (activation) NR3C1	0.776301
RARA (activation) CCNA1	0.776178
ESR1 (activation) RARA	0.776145
EP300 (activation) HIF1A	0.776076
NEK6 (activation) SMC3	0.776069
CASP7 (inhibition) CHEK1	0.776041
JUN (activation) CREB1	0.775821
MAPK9 (activation) EIF2AK2	0.77579
IL6R (inhibition) FOXO1	0.775545
RIPK1 (activation) NFKB1	0.775356
SMAD3 (inhibition) RUNX2	0.775057
EP300 (activation) PML	0.774901
GNG2 (activation) CD3D	0.774478
GNGT1 (activation) SOS1	0.774287
ATF1 (activation) MAP1LC3B	0.774233
MAP3K1 (activation) SP1	0.773972
EP300 (activation) VDR	0.773641
MDM2 (inhibition) TP53	0.773397
RIPK1 (activation) RIPK3	0.773247
G3BP1 (activation) EIF2AK2	0.773023
SMAD3 (activation) PITX2	0.772666
SMAD3 (activation) ESR1	0.772374
PIK3CG (inhibition) AR	0.772297
CD3D (activation) JUN	0.772191
PIK3CD (activation) PLCG1	0.772
GSK3B (inhibition) CREB1	0.771894
PDGFRA (activation) PLCG1	0.77188
VEGFA (activation) MEF2C	0.771778
RPS6KB1 (inhibition) GSK3B	0.77177
PIK3CD (activation) PRKCZ	0.771449
TGFB2 (activation) SMAD3	0.771214
SMAD3 (inhibition) TGFB2	0.771214
KDR (activation) SOS1	0.771094
SMAD3 (activation) FOXP3	0.770679
CLK2 (activation) SRPK2	0.770607
NR3C1 (inhibition) BGLAP	0.770558
PIK3R1 (activation) SOS1	0.770176
SOS1 (activation) PIK3R1	0.770176
EXOC2 (activation) TBK1	0.770105
RIPK1 (activation) TRAF6	0.769969
RIPK1 (activation) FASLG	0.769922
KIT (activation) SOS1	0.769883
MAP2K4 (activation) MAPK8	0.769777
CXCL8 (activation) MTOR	0.76977
PRNP (activation) NFKB1	0.769742
CREBBP (activation) IL1B	0.769722
RIPK1 (activation) CHUK	0.76951
SMAD3 (activation) HDAC9	0.769488
ECSIT (activation) MAP3K1	0.769342
NFKB2 (activation) PTGS2	0.769239
FHL2 (activation) RUNX2	0.769052
RHOB (activation) NFKB1	0.768721
CASP7 (activation) MAP3K1	0.76871
RIPK1 (activation) FAF1	0.76871
BCL3 (inhibition) BCL10	0.768358
CSF1R (activation) ETS1	0.768309
CSNK2A1 (inhibition) JUN	0.768239
STAT1 (activation) IRF8	0.767999
NFKB1 (activation) BCL3	0.767574
BCL3 (activation) NFKB1	0.767574
HDAC2 (inhibition) SMAD4	0.767448
RBX1 (inhibition) CDKN1C	0.767274
SMO (activation) SMAD3	0.766879
COL1A1 (activation) SOS1	0.766872
CRK (activation) PIK3CG	0.766729
HDAC4 (inhibition) MEF2C	0.766662
PIK3R3 (activation) PIK3CA	0.766639
EGFR (activation) SOS1	0.766387
ERBB3 (activation) SOS1	0.766387
RXRA (activation) AR	0.766005
AR (activation) RXRA	0.766005
PIK3CD (activation) RAC3	0.765736
JUN (activation) IL1B	0.765642
ATF1 (activation) JUN	0.765573
SMAD3 (activation) SNAI1	0.765499
IL3RA (activation) SOS1	0.765484
MAP3K7 (activation) HIPK2	0.765209
SHC2 (activation) SOS1	0.765194
SMAD3 (inhibition) BRCA1	0.765113
PPARA (activation) AHR	0.764837
GNAI3 (activation) MAPK8	0.764717
RIPK1 (activation) FAS	0.764464
MAPK9 (activation) MTA1	0.764174
HMOX1 (inhibition) CCL2	0.764086
HDAC4 (inhibition) SMAD3	0.763785
CSNK2A1 (activation) DVL1	0.763607
SMC3 (inhibition) TNF	0.763397
CRK (activation) MAP3K7	0.763352
NFKB2 (activation) TRAF6	0.763261
IL2RA (activation) SOS1	0.763217
MAPK7 (activation) ETS1	0.762982
FHL2 (inhibition) VEGFA	0.762926
RUNX1 (activation) JUP	0.762893
TAB3 (activation) MAPK11	0.762718
BCAR1 (inhibition) SMAD3	0.762655
ROCK1 (activation) MAPK8	0.762375
AHR (inhibition) NFKB1	0.762368
PDGFRA (activation) RASA1	0.762241
SMAD3 (activation) LEF1	0.762166
EIF2AK2 (activation) IFNG	0.762136
IL2RB (activation) MYC	0.761949
VEGFA (activation) SOS1	0.761915
POFUT1 (activation) SMAD3	0.761858
TP53 (inhibition) SLC2A1	0.761857
NFE2L2 (activation) NQO1	0.761715
MAPK11 (activation) SP1	0.761448
AKT3 (inhibition) NR4A1	0.761427
MYC (activation) PRDX3	0.761343
FN1 (activation) SOS1	0.761214
CRK (activation) PIK3CA	0.761074
PTPN7 (inhibition) MAPK13	0.760684
IL2RB (activation) PRKCZ	0.76068
RPS6KA4 (activation) ATF2	0.760189
MAPK9 (activation) FOXO1	0.759827
CRTC3 (activation) BCL3	0.759403
PRKAA1 (activation) FOXO3	0.759395
MAPK9 (activation) JUN	0.759244
TRIM59 (inhibition) ECSIT	0.758883
EGR1 (activation) CCND1	0.75863
GNAI1 (activation) SOS1	0.758608
PSMA8 (activation) RBX1	0.758043
GNAI3 (inhibition) CD3G	0.757983
ADAM9 (activation) ITGAV	0.757361
MAP3K3 (activation) JUN	0.757226
HDAC2 (inhibition) CIITA	0.757197
MYCBP2 (activation) AURKA	0.757065
PIK3CA (activation) VAV3	0.756693
MAPK9 (activation) ATF2	0.75638
RBX1 (inhibition) CCNE1	0.756195
CSNK2A1 (inhibition) PTEN	0.756102
ERBB2 (activation) SOS1	0.756055
MDM2 (inhibition) CSF1R	0.755845
MST1 (activation) FOXO1	0.755749
MYC (activation) SMAD3	0.755505
MAP3K7 (activation) RXRA	0.75541
ADAM9 (inhibition) ADAM17	0.755388
ADAM17 (activation) NOTCH1	0.755088
GATA2 (activation) HMGB1	0.75502
MAPK11 (activation) MEF2A	0.754979
RALA (activation) PLD2	0.754925
CTBP2 (inhibition) LEF1	0.754785
TP53 (activation) RBL2	0.754519
WEE1 (activation) ETS1	0.754355
SMAD3 (activation) CDKN2A	0.754231
CSNK2A1 (inhibition) PML	0.754171
NR5A1 (activation) AMHR2	0.753356
CDKN1B (inhibition) CCND1	0.753338
NOTCH4 (activation) RBPJ	0.753133
CSNK2A1 (activation) VDR	0.752945
TP53 (activation) PRDX3	0.752609
MTOR (activation) PPP3CA	0.752463
TGFB3 (activation) SMAD3	0.752427
SMAD3 (inhibition) TGFB3	0.752427
F2RL1 (activation) GNAO1	0.752112
CAMK2A (activation) ATF2	0.751874
SMAD3 (activation) IFNB1	0.751755
PDGFRA (activation) PDGFRB	0.751258
PTPN6 (inhibition) LEPR	0.751234
NEK6 (activation) KAT5	0.751057
MYC (activation) MTDH	0.750962
NEK9 (activation) NEK6	0.750868
RALA (activation) PLD1	0.750812
DAB2IP (inhibition) NRAS	0.750413
AKT3 (inhibition) YAP1	0.750365
RAE1 (activation) EIF4E	0.750104
CREBBP (activation) AR	0.749786
FLT1 (activation) SOS1	0.749579
DAB2IP (inhibition) AKT3	0.749569
TAB3 (activation) MAPK8	0.749545
KIT (activation) NRAS	0.74923
TBK1 (activation) NFKB1	0.749047
ZBTB7A (activation) NFKB1	0.748859
PIK3R1 (activation) AKT3	0.748672
DDX58 (activation) IKBKE	0.748596
MDM2 (inhibition) EP300	0.748478
GNAO1 (inhibition) PTK6	0.748386
PARP1 (activation) SNAI1	0.748345
MAPK8 (activation) SP1	0.748297
IL6 (activation) BCL6	0.748212
PLCG1 (activation) SOS1	0.747945
MDM2 (inhibition) CCNA2	0.747892
NKX3-1 (inhibition) AKT3	0.747623
MYC (activation) HERC5	0.747358
IL2RB (activation) MAPK11	0.747114
TBK1 (activation) RIPK3	0.747009
NEK9 (activation) MDFI	0.747006
GH1 (inhibition) BCL6	0.746788
NRAS (activation) TFAP2A	0.746412
AR (inhibition) FOXO1	0.746384
RB1 (activation) SP3	0.746168
MAPK13 (activation) JUN	0.746038
JUN (activation) IFNG	0.745882
EGFR (activation) NRAS	0.745828
ERBB3 (activation) NRAS	0.745828
AR (activation) JUN	0.745812
RASGRF1 (activation) NRAS	0.745532
CSNK2A1 (activation) HDAC2	0.745427
MET (activation) NRAS	0.745342
CDK1 (activation) BUB1B	0.745238
AKT3 (inhibition) PPARGC1A	0.744989
VAV1 (activation) PIK3R1	0.74492
NUP214 (activation) EIF4E	0.744866
NFATC2 (activation) MEF2A	0.744772
SNIP1 (inhibition) SMAD3	0.744229
ITGA1 (activation) SOS1	0.744199
AKT3 (activation) ESR1	0.744004
SMAD2 (activation) SMAD1	0.743888
PTK6 (activation) AKT3	0.743831
PIK3CD (activation) PDPK1	0.743794
MAPK11 (activation) MEF2C	0.743585
MAPK13 (activation) ATF2	0.743223
HCK (activation) PIK3R1	0.743123
HIF1A (activation) E2F3	0.743076
ATF2 (activation) IFNG	0.743068
BMPR2 (activation) ATF2	0.742845
HCK (activation) KIT	0.742841
IL2RA (activation) NRAS	0.742743
GNAI3 (inhibition) CD3D	0.742717
CHEK2 (activation) KIT	0.742597
GSK3B (inhibition) MAML1	0.742348
RASGRF1 (activation) CDK1	0.742317
GSK3B (inhibition) AR	0.742037
INHBE (activation) SMAD2	0.741527
GNG2 (activation) PIK3CG	0.740939
SMAD2 (activation) PITX2	0.740828
EGR1 (activation) ACE	0.740796
VEGFA (activation) AKT3	0.740641
NRG1 (activation) RPS6KA1	0.740569
PTK6 (activation) SMAD2	0.740374
BAG5 (activation) PRKN	0.74021
RET (activation) MAPK8	0.739907
NOTCH1 (activation) IFNG	0.739705
NTRK1 (inhibition) PIK3R1	0.739697
TP53 (inhibition) DEK	0.739638
DVL2 (inhibition) GSK3B	0.739532
RPS6KA1 (activation) ESR1	0.739486
HCK (activation) EGFR	0.739468
CAMK4 (activation) ATF2	0.739453
SMAD2 (inhibition) TGFB2	0.739435
TGFB2 (activation) SMAD2	0.739435
CAMKK1 (activation) BCL3	0.739407
SMAD3 (activation) TCF7L2	0.739089
MAP3K7 (activation) IKBKB	0.738727
MAPK9 (activation) BCL3	0.73868
TBK1 (activation) CERK	0.738393
GNAI1 (activation) NRAS	0.738258
CREBBP (activation) RB1	0.738231
TAB3 (activation) CHUK	0.738166
SMAD4 (activation) MEF2A	0.738086
INSR (activation) SOS1	0.737848
NUP88 (activation) SNRPE	0.737509
GNAI1 (activation) AKT3	0.737427
SMAD9 (inhibition) SMAD2	0.737268
DVL2 (inhibition) NOTCH1	0.737139
AKT3 (activation) BRCA1	0.737011
SMAD4 (activation) BGLAP	0.736821
HLA-DRA (activation) PTPN6	0.736784
NEK7 (activation) NLRP3	0.736755
EP300 (activation) MEF2A	0.736613
CXCL8 (activation) CCR1	0.736346
ERBB2 (activation) NRAS	0.735773
PLD1 (inhibition) CDK1	0.735568
RPS6KB1 (inhibition) MDM2	0.735526
GNG2 (activation) PIK3CA	0.735474
MAP2K7 (activation) MAPK10	0.735216
PARP1 (inhibition) AURKB	0.735167
KDR (activation) PXN	0.735144
MAP2K4 (activation) MAPK9	0.735097
HLA-DRA (activation) FOS	0.734784
GSK3B (activation) PRKAR1A	0.734534
STMN1 (activation) HIF1A	0.734527
[truncated: 5,186 more rows]

## Sheet: S6
AverageShortestPathLength	BetweennessCentrality	ClosenessCentrality	ClusteringCoefficient	domain_annotation	Eccentricity	EdgeCount	Indegree	is_horizontal_expansion	IsSingleNode	monolinks	name	NeighborhoodConnectivity	Outdegree	PartnerOfMultiEdgedNodePairs	ptms	scaling_factor	selected	SelfLoops	shared name	Stress
0.0	0.0	0.0	0.5		0	3	3	true	false		HPSE	4.83333e+16	0	0		1.0	false	0	HPSE	0
4182584269662920	0.0	0.23908663532572194	0.0		8	1	0	true	false		CD93	12.0	1	0		1.0	false	0	CD93	0
4251404494382020	0.0	0.23521638586058805	0.0		7	1	0	true	false		PTPRD	9.0	1	0		1.0	false	0	PTPRD	0
4787114845938370	0.0	0.20889409011117613	0.0		8	1	0	true	false		UNC5B	7.0	1	0		1.0	false	0	UNC5B	0
5004213483146060	0.0	0.19983160258209376	0.0		8	1	0	true	false		ACVRL1	4.0	1	0		1.0	false	0	ACVRL1	0
5299157303370780	0.0	0.18870924993373975	0.0		9	1	0	true	false		GRIN2D	10.0	1	0		1.0	false	0	GRIN2D	0
3768258426966290	0.0	0.2653745806932538	0.0		7	1	0	true	false		CD5	48.0	1	0		1.0	false	0	CD5	0
4009831460674150	0.0	0.24938704028021014	0.0		7	1	0	true	false		TNFRSF1A	39.0	1	0		1.0	false	0	TNFRSF1A	0
3768258426966290	0.0	0.2653745806932538	0.0		7	1	0	true	false		CD28	48.0	1	0		1.0	false	0	CD28	0
4762973352033660	0.0	0.20995288574793874	0.0		8	1	0	true	false		KCND1	2.0	1	0		1.0	false	0	KCND1	0
4282303370786510	0.0	0.23351918661856347	0.0		8	1	0	true	false		SORT1	38.0	1	0		1.0	false	0	SORT1	0
4025280898876400	0.0	0.2484298674110258	0.0		8	2	0	true	false		PLXNB2	47.5	2	0		1.0	false	0	PLXNB2	0
3866573033707860	0.0	0.2586269524155467	0.0		7	1	0	true	false		TNFRSF4	19.0	1	0		1.0	false	0	TNFRSF4	0
6730337078651680	0.0	0.14858096828046743	0.0		10	1	0	true	false		PLXNA2	6.0	1	0		1.0	false	0	PLXNA2	0
4666199158485270	0.0	0.21430718364893298	0.0		8	1	0	true	false		TFR2	3.0	1	0		1.0	false	0	TFR2	0
4212078651685390	0.0	0.23741247082360784	0.0		8	1	0	true	false		DPP4	14.0	1	0		1.0	false	0	DPP4	0
6730337078651680	0.0	0.14858096828046743	0.0		10	1	0	true	false		PLXNA3	6.0	1	0		1.0	false	0	PLXNA3	0
3.67135e+16	0.0	0.2723794950267789	0.0		7	1	0	true	false		LEPR	56.0	1	0		1.0	false	0	LEPR	0
4212078651685390	0.0	0.23741247082360784	0.0		8	1	0	true	false		GALR1	14.0	1	0		1.0	false	0	GALR1	0
4212078651685390	0.0	0.23741247082360784	0.0		8	1	0	true	false		PTGDR2	14.0	1	0		1.0	false	0	PTGDR2	0
3768258426966290	0.7549888020476256	0.2653745806932538	0.0		7	2	1	true	false		KCNA3	2023-05-24	1	0		1.0	false	0	KCNA3	1779904
4666199158485270	0.0	0.21430718364893298	0.0		8	1	0	true	false		NPTN	3.0	1	0		1.0	false	0	NPTN	0
3.67135e+16	0.0	0.2723794950267789	0.0		7	1	0	true	false		IL20RA	56.0	1	0		1.0	false	0	IL20RA	0
3918539325842690	0.0	0.25519713261648747	0.0		7	1	0	true	false		CXCR1	28.0	1	0		1.0	false	0	CXCR1	0
5004213483146060	0.0	0.19983160258209376	0.0		8	1	0	true	false		ENG	4.0	1	0		1.0	false	0	ENG	0
3.67135e+16	0.0	0.2723794950267789	0.0		7	1	0	true	false		IL12RB2	56.0	1	0		1.0	false	0	IL12RB2	0
7426966292134830	0.002426223014458284	0.1346444780635401	0.0		11	2	1	true	false		RPS6KA3	2023-05-09	1	0		1.0	false	0	RPS6KA3	2730
3661991584852730	0.0	0.27307545001914973	0.0		7	2	0	true	false		HTR2A	29.0	2	0		1.0	false	0	HTR2A	0
3918539325842690	0.0	0.25519713261648747	0.0		7	1	0	true	false		SELL	28.0	1	0		1.0	false	0	SELL	0
3.67135e+16	0.0	0.2723794950267789	0.0		7	1	0	true	false		IL6R	56.0	1	0		1.0	false	0	IL6R	0
3.67135e+16	0.0	0.2723794950267789	0.0		7	1	0	true	false		IL11RA	56.0	1	0		1.0	false	0	IL11RA	0
3.67135e+16	0.0	0.2723794950267789	0.0		7	1	0	true	false		IL12RB1	56.0	1	0		1.0	false	0	IL12RB1	0
3.82584e+16	0.0	0.26138032305433184	0.0		7	1	0	true	false		IL7R	45.0	1	0		1.0	false	0	IL7R	0
3.45084e+16	0.0	0.2897842897842898	1.0		7	2	0	true	false		GHR	50.5	2	0		1.0	false	0	GHR	0
3.45084e+16	0.0	0.2897842897842898	1.0		7	2	0	true	false		CCR2	50.5	2	0		1.0	false	0	CCR2	0
3.45084e+16	0.0	0.2897842897842898	1.0		7	2	0	true	false		CCR10	50.5	2	0		1.0	false	0	CCR10	0
3.67135e+16	0.0	0.2723794950267789	0.0		7	1	0	true	false		CXCR2	56.0	1	0		1.0	false	0	CXCR2	0
3.82584e+16	0.0	0.26138032305433184	0.0		7	1	0	true	false		IL15RA	45.0	1	0		1.0	false	0	IL15RA	0
4212078651685390	0.0	0.23741247082360784	0.0		8	1	0	true	false		S1PR5	14.0	1	0		1.0	false	0	S1PR5	0
4549157303370780	0.0	0.21982093238653908	0.0		8	1	0	true	false		AMFR	8.0	1	0		1.0	false	0	AMFR	0
3.67135e+16	1.49615e+16	0.2723794950267789	0.0		7	3	2	false	false		EPOR	1.93333e+16	1	0		1.0	false	0	EPOR	5099547
3.67135e+16	0.0	0.2723794950267789	0.0		7	1	0	true	false		SLC40A1	56.0	1	0		1.0	false	0	SLC40A1	0
3.45084e+16	0.0	0.2897842897842898	1.0		7	2	0	true	false		CCR4	50.5	2	0		1.0	false	0	CCR4	0
3918539325842690	0.0	0.25519713261648747	0.0		7	1	0	true	false		GP1BB	28.0	1	0		1.0	false	0	GP1BB	0
3.67135e+16	0.0	0.2723794950267789	0.0		7	1	0	true	false		IFNGR1	56.0	1	0		1.0	false	0	IFNGR1	0
6228932584269660	0.0	0.1605411499436302	0.0		10	1	0	true	false		FKBP15	14.0	1	0		1.0	false	0	FKBP15	0
4251404494382020	0.0	0.23521638586058805	0.0		7	1	0	true	false		MYCBP2	9.0	1	0		1.0	false	0	MYCBP2	0
4237359550561790	0.0	0.23599602253894597	0.0		8	1	0	true	false		REEP5	100.0	1	0		1.0	false	0	REEP5	0
4424964936886390	0.0	0.2259904912836767	0.0		7	1	0	true	false		PCSK6	8.0	1	0		1.0	false	0	PCSK6	0
5561797752808980	0.0	0.1797979797979798	0.0		9	1	0	true	false		HSBP1	7.0	1	0		1.0	false	0	HSBP1	0
4378151260504200	0.0	0.22840690978886755	0.0		8	1	0	true	false		MARK1	9.0	1	0		1.0	false	0	MARK1	0
5070126227208970	0.0	0.19723374827109266	0.0		8	1	0	true	false		TBKBP1	4.0	1	0		1.0	false	0	TBKBP1	0
3838709677419350	0.0	0.26050420168067223	0.0		7	2	0	true	false		FBN1	36.0	2	0		1.0	false	0	FBN1	0
4623595505617970	0.0	0.21628189550425272	0.0		8	1	0	true	false		BAG5	5.0	1	0		1.0	false	0	BAG5	0
4004213483146060	0.0	0.24973693440897932	0.0		7	1	0	true	false		DDX21	63.0	1	0		1.0	false	0	DDX21	0
453932584269663	0.0	0.22029702970297027	0.0		8	2	0	true	false		RDX	9.0	2	0		1.0	false	0	RDX	0
3.1559e+16	0.7159376571141276	0.3168669336893636	0.25		6	4	1	true	false		PROC	86.75	3	0		1.0	false	0	PROC	1841840
4151472650771380	0.0	0.24087837837837836	0.0		7	1	0	true	false		GGCX	4.0	1	0		1.0	false	0	GGCX	0
5287921348314600	0.0	0.18911022576361222	0.0		9	1	0	true	false		CRTC3	7.0	1	0		1.0	false	0	CRTC3	0
4.07003e+16	0.0	0.24569855471438404	0.0		7	2	0	true	false		JAKMIP1	2023-05-06	2	0		1.0	false	0	JAKMIP1	0
4330995792426360	0.0	0.23089378238341968	0.0		7	1	0	true	false		EIF4H	11.0	1	0		1.0	false	0	EIF4H	0
4503506311360440	0.0	0.22204920585487384	0.0		7	1	0	true	false		NDUFB9	3.0	1	0		1.0	false	0	NDUFB9	0
3.95933e+16	0.0	0.25256818986893376	0.0		7	2	0	true	false		MARK3	10.0	2	0		1.0	false	0	MARK3	0
421067415730337	0.0	0.23749166110740497	0.5		8	3	0	true	false		SNIP1	4.93333e+16	3	0		1.0	false	0	SNIP1	0
4332865168539320	0.06905594328798552	0.2307941653160454	0.16666666666666666		8	3	1	true	false		TUBB	33.0	2	0		1.0	false	0	TUBB	269546
3802244039270680	0.0	0.2630025820730358	0.3333333333333333		7	3	0	true	false		ERC1	4.36667e+16	3	0		1.0	false	0	ERC1	0
4904628330995790	0.0	0.20388904775521877	0.0		8	1	0	true	false		RAB8A	2.0	1	0		1.0	false	0	RAB8A	0
5082865168539320	0.0	0.19673943078198397	0.0		8	1	0	true	false		PTGES2	5.0	1	0		1.0	false	0	PTGES2	0
3.67135e+16	0.0	0.2723794950267789	0.0		7	1	0	true	false		NIN	56.0	1	0		1.0	false	0	NIN	0
4412921348314600	0.0	0.2266072565245067	0.0		8	1	0	true	false		G3BP1	10.0	1	0		1.0	false	0	G3BP1	0
3.7514e+16	0.0	0.26656682890303257	0.0		7	1	0	true	false		PVR	81.0	1	0		1.0	false	0	PVR	0
4573033707865160	0.0	0.21867321867321865	0.0		8	1	0	true	false		STOML2	7.0	1	0		1.0	false	0	STOML2	0
3.1236e+16	0.0	0.32014388489208634	0.0		6	2	0	true	false		AKAP8	93.5	2	0		1.0	false	0	AKAP8	0
3.93535e+16	0.0	0.2541069556099266	0.0		7	3	0	true	false		ECSIT	1.06667e+16	3	0		1.0	false	0	ECSIT	0
461938202247191	0.0	0.21647917300091213	0.0		8	1	0	true	false		CDK5RAP2	7.0	1	0		1.0	false	0	CDK5RAP2	0
3415147265077130	0.0	0.2928131416837782	0.16666666666666666		7	4	0	true	false		PITRM1	54.75	4	0		1.0	false	0	PITRM1	0
3.79804e+16	0.0	0.26329394387001476	0.0		7	3	0	true	false		AP2A2	1.73333e+16	3	0		1.0	false	0	AP2A2	0
4076708507670850	0.0	0.2452959288402326	0.14285714285714285		7	7	0	true	false		RAE1	8.0	7	0		1.0	false	0	RAE1	0
4127808988764040	0.0	0.2422592718611773	0.0		8	2	0	true	false		NSD2	41.0	2	0		1.0	false	0	NSD2	0
4330995792426360	0.0	0.23089378238341968	0.0		7	1	0	true	false		PABPC1	11.0	1	0		1.0	false	0	PABPC1	0
3.27528e+16	0.03393853751765511	0.3053173241852487	0.0		6	3	1	true	false		VWF	63.0	2	0		1.0	false	0	VWF	181020
3.64797e+16	0.0	0.27412533640907344	0.0		7	5	0	true	false		SLC9A3R1	2023-08-27	5	0		1.0	false	0	SLC9A3R1	0
3981741573033700	0.6947849536084829	0.2511463844797178	0.15		8	5	1	true	false		NUMB	37.8	4	0		1.0	false	0	NUMB	3587654
4976157082748940	0.0	0.20095828635851185	0.0		9	1	0	true	false		SLC30A9	5.0	1	0		1.0	false	0	SLC30A9	0
4.61992e+16	0.0017271562859798274	0.21645415907710988	0.25		8	5	1	true	false		ACVR2A	15.0	4	0		1.0	false	0	ACVR2A	35742
4592436974789910	0.003682747898434121	0.21774931381518758	0.11904761904761904		8	7	1	true	false		ACVR2B	1.27143e+16	6	0		1.0	false	0	ACVR2B	39997
3.77361e+16	0.0	0.26499815973500185	0.2111111111111111		7	10	0	true	false		INHBE	2023-07-19	10	0		1.0	false	0	INHBE	0
3.8441e+16	0.16661482822697943	0.2601388381439532	0.0		7	2	1	true	false		NEK6	2023-05-20	1	0		1.0	false	0	NEK6	203760
3742296918767500	0.0	0.26721556886227543	0.0		7	9	0	true	false		NEK9	1088888888888880	9	0		1.0	false	0	NEK9	0
4904494382022470	0.3483857064620292	0.20389461626575028	0.0		8	3	2	true	false		BMPR1A	9333333333333330	1	0		1.0	false	0	BMPR1A	3304932
4904494382022470	0.34413821472645	0.20389461626575028	0.0		8	2	1	true	false		BMPR2	2023-05-10	1	0		1.0	false	0	BMPR2	3240180
5890756302521000	0.0014585904291786647	0.16975748930099857	0.0		9	3	1	true	false		GDF1	5.0	2	0		1.0	false	0	GDF1	1702
3873772791023840	0.0	0.25814627081824765	0.5		7	5	1	true	false		INHBA	29.0	4	0		1.0	false	0	INHBA	0
3109550561797750	0.645254582787247	0.3215898825654923	0.06666666666666667		6	10	1	true	false		LEP	37.0	9	0		1.0	false	0	LEP	1405678
3.70126e+16	0.0	0.2701780977643047	0.5		7	2	0	true	false		GRIPAP1	65.0	2	0		1.0	false	0	GRIPAP1	0
3.91011e+16	0.7086155674390969	0.2557471264367816	0.0		7	2	1	true	false		MMP14	35.0	1	0		1.0	false	0	MMP14	3335930
2.83427e+16	0.4462433563902989	0.352824578790882	0.08928571428571429		6	8	1	true	false		SMO	64.5	7	0		1.0	false	0	SMO	1217160
3701117318435750	0.0	0.270188679245283	0.0		7	3	0	true	false		GTF2F2	7.0	3	0		1.0	false	0	GTF2F2	0
3508426966292130	0.7126833950363362	0.28502802241793435	0.0		6	3	1	true	false		PHGDH	42.0	2	0		1.0	false	0	PHGDH	1829088
3.57303e+16	0.0469372198925411	0.279874213836478	0.0		7	4	1	true	false		GRK5	46.5	3	0		1.0	false	0	GRK5	301395
3.96348e+16	0.0	0.2523033309709426	0.0		7	1	0	true	false		HOOK1	21.0	1	0		1.0	false	0	HOOK1	0
5313202247191010	0.00266408262571945	0.18821041501453872	0.0		9	2	1	true	false		SMARCB1	32.0	1	0		1.0	false	0	SMARCB1	8495
3494475138121540	0.11165883770061412	0.28616600790513835	0.05357142857142857		7	8	1	true	false		IRAK1	34.5	7	0		1.0	false	0	IRAK1	527904
3712078651685390	1.02537e+16	0.26939084373817634	0.0761904761904762		7	15	4	true	false		ACVR1	2.10667e+16	11	0		1.0	false	0	ACVR1	4911385
3.93557e+16	0.0	0.25409252669039145	0.0		8	3	0	true	false		AP2M1	1.06667e+16	3	0		1.0	false	0	AP2M1	0
3.04916e+16	0.11218723021525824	0.32795946568401657	0.03205128205128205		6	13	1	true	false		PTEN	4507692307692300	12	0		1.0	false	0	PTEN	543560
349438202247191	0.0	0.2861736334405145	0.16666666666666666		6	3	0	true	false		IMPDH2	73.0	3	0		1.0	false	0	IMPDH2	0
7185133239831690	0.0	0.13917626390786647	0.0		10	1	0	true	false		ELOC	4.0	1	0		1.0	false	0	ELOC	0
0.0	0.0	0.0	0.0		0	1	1	true	false		HOXB7	7.0	0	0		1.0	false	0	HOXB7	0
3.79243e+16	1.29094e+16	0.26368343195266275	0.023809523809523808		7	7	2	true	false		DAPK1	19.0	5	0		1.0	false	0	DAPK1	2823476
4746164574616450	0.0	0.21069644431384071	0.0		8	4	0	true	false		MIB1	1975-03-01	4	0		1.0	false	0	MIB1	0
3.59607e+16	0.0	0.2780811232449298	0.0		7	2	0	true	false		PDE4DIP	2023-05-14	2	0		1.0	false	0	PDE4DIP	0
3606741573033700	0.0011769276475158828	0.2772585669781931	0.25		7	4	1	true	false		KRAS	60.75	3	0		1.0	false	0	KRAS	1648
3574229691876750	0.0	0.2797805642633229	0.16071428571428573		7	8	0	true	false		RAP1GDS1	33125	8	0		1.0	false	0	RAP1GDS1	0
3.46489e+16	0.2366717677013011	0.28860964734495337	0.09722222222222222		7	9	1	true	false		PTPRR	5577777777777770	8	0		1.0	false	0	PTPRR	1291080
4553370786516850	0.0017490135137193672	0.21961752004935228	0.16666666666666666		8	3	1	true	false		EGLN1	13.0	2	0		1.0	false	0	EGLN1	4100
4553370786516850	0.0017490135137193672	0.21961752004935228	0.16666666666666666		8	3	1	true	false		EGLN3	13.0	2	0		1.0	false	0	EGLN3	4100
4550420168067220	0.0	0.21975992613111728	0.3333333333333333		8	3	0	true	false		OS9	12.0	3	0		1.0	false	0	OS9	0
4728932584269660	0.0	0.21146421146421146	0.0		8	1	0	true	false		RAB2A	9.0	1	0		1.0	false	0	RAB2A	0
3544943820224710	0.0	0.2820919175911252	0.0		6	2	0	true	false		BRD4	29.0	2	0		1.0	false	0	BRD4	0
3.79637e+16	0.0	0.263409257898604	0.0		7	9	0	true	false		NUP210	1411111111111110	9	0		1.0	false	0	NUP210	0
0.0	0.0	0.0	0.0		0	1	1	true	false		PER1	3.0	0	0		1.0	false	0	PER1	0
4320224719101120	7.70267e+11	0.2314694408322497	0.0		8	2	1	true	false		ITGA8	36.0	1	0		1.0	false	0	ITGA8	21762
3776685393258420	0.002830212561658255	0.2647824470063221	0.0		7	2	1	true	false		SDC4	58.0	1	0		1.0	false	0	SDC4	63674
4320224719101120	7.70267e+11	0.2314694408322497	0.0		8	2	1	true	false		ITGA11	36.0	1	0		1.0	false	0	ITGA11	21762
4320224719101120	7.70267e+11	0.2314694408322497	0.0		8	2	1	true	false		ITGA2	36.0	1	0		1.0	false	0	ITGA2	21762
4320224719101120	7.70267e+11	0.2314694408322497	0.0		8	2	1	true	false		ITGA9	36.0	1	0		1.0	false	0	ITGA9	21762
4320224719101120	7.70267e+11	0.2314694408322497	0.0		8	2	1	true	false		ITGA10	36.0	1	0		1.0	false	0	ITGA10	21762
4320224719101120	7.70267e+11	0.2314694408322497	0.0		8	2	1	true	false		ITGA2B	36.0	1	0		1.0	false	0	ITGA2B	21762
4320224719101120	7.70267e+11	0.2314694408322497	0.0		8	2	1	true	false		ITGA7	36.0	1	0		1.0	false	0	ITGA7	21762
4320224719101120	7.70267e+11	0.2314694408322497	0.0		8	2	1	true	false		ITGA3	36.0	1	0		1.0	false	0	ITGA3	21762
340387275242047	0.0	0.2937830150345388	0.0		7	23	0	true	false		COL6A1	5.65217e+16	23	0		1.0	false	0	COL6A1	0
3.74579e+16	0.1528715064393269	0.2669666291713536	0.08928571428571429		7	8	2	true	false		CHEK2	30375	6	0		1.0	false	0	CHEK2	350942
3379358437935840	0.0	0.2959141560049525	0.027472527472527472		7	14	0	true	false		CSNK2B	27.0	14	0		1.0	false	0	CSNK2B	0
3360955056179770	0.07020405045176308	0.2975344755536983	0.03333333333333333		6	6	2	true	false		ITGA6	4.56667e+16	4	0		1.0	false	0	ITGA6	561524
3.67135e+16	0.04544373341922391	0.2723794950267789	0.0		7	3	1	true	false		ADAM17	3.66667e+16	2	0		1.0	false	0	ADAM17	176220
3.55524e+16	0.0	0.28127458693941776	0.0		7	5	0	true	false		ADAM9	2023-06-10	5	0		1.0	false	0	ADAM9	0
3.62921e+16	0.11715424205053053	0.27554179566563464	0.2		7	6	1	true	false		DVL2	43.5	5	0		1.0	false	0	DVL2	872984
5495786516853930	0.002153034873623109	0.18195757730641451	0.0		9	2	1	true	false		CSNK1E	14.0	1	0		1.0	false	0	CSNK1E	4964
3.38289e+16	0.8448209426559486	0.29560530679933666	0.1388888888888889		7	9	2	true	false		DVL3	5144444444444440	7	0		1.0	false	0	DVL3	4260807
3.67367e+16	0.0	0.27220739611132294	0.017857142857142856		7	8	0	true	false		MARK2	12375	8	0		1.0	false	0	MARK2	0
5554775280898870	0.03355244026599508	0.1800252844500632	0.0		9	2	1	true	false		AURKB	2023-05-14	1	0		1.0	false	0	AURKB	48000
3196629213483140	0.017148289240710074	0.31282952548330406	0.17857142857142858		6	8	1	true	false		MAP3K14	64.75	7	0		1.0	false	0	MAP3K14	206976
3497191011235950	0.0042183472906059324	0.2859437751004016	0.1111111111111111		7	10	1	true	false		TAB3	50.4	9	0		1.0	false	0	TAB3	45472
3.23736e+16	0.024881113442289805	0.30889370932754884	0.1111111111111111		6	10	1	true	false		DAB2IP	44.1	9	0		1.0	false	0	DAB2IP	202272
4966292134831460	1.49306e+12	0.20135746606334842	0.0		8	2	1	true	false		MAP4K2	22.0	1	0		1.0	false	0	MAP4K2	784
4075842696629210	0.721117662294133	0.24534803583735354	0.08333333333333333		7	4	2	true	false		IKBKG	26.25	2	0		1.0	false	0	IKBKG	2058962
3442415730337070	0.012023124912218743	0.29049367605059156	0.25		6	4	1	true	false		FASLG	49.0	3	0		1.0	false	0	FASLG	141120
3884831460674150	0.0011182255389028857	0.257411424439624	0.25		7	4	1	true	false		FAS	25.25	3	0		1.0	false	0	FAS	6272
3750350631136040	0.020232337843238	0.2666417352281227	0.03571428571428571		7	8	1	true	false		PARP1	2023-05-31	7	0		1.0	false	0	PARP1	68992
3696629213483140	0.003536851735294738	0.270516717325228	0.25		7	4	1	true	false		MAP4K4	39.75	3	0		1.0	false	0	MAP4K4	25872
3098314606741570	0.020484180863222425	0.3227561196736174	0.14393939393939395		6	12	1	true	false		MAP2K4	64.75	11	0		1.0	false	0	MAP2K4	236768
3.0	0.8886254355659166	0.3333333333333333	0.16904761904761906		6	21	3	true	false		MAP3K1	5723809523809520	18	0		1.0	false	0	MAP3K1	3691698
45717	0.0	0.3076923076923077	0.05627705627705628		7	22	0	true	false		RIPK1	2.06364e+16	22	0		1.0	false	0	RIPK1	0
6377808988764040	0.002094474153297655	0.15679365778462895	0.0		10	2	1	true	false		PCBP2	2023-05-04	1	0		1.0	false	0	PCBP2	3900
3037921348314600	0.6711593080825179	0.32917244567730003	0.12894736842105264		6	20	2	true	false		TRAF6	53.35	18	0		1.0	false	0	TRAF6	3656268
4945224719101120	0.004327178565146481	0.20221527975007103	0.0		8	3	2	true	false		MAVS	1.23333e+16	1	0		1.0	false	0	MAVS	25968
4022377622377620	0.0	0.2486091794158554	0.0		7	3	0	true	false		NLRX1	8333333333333330	3	0		1.0	false	0	NLRX1	0
2853932584269660	0.45208185241708815	0.3503937007874016	0.11471861471861472		6	22	1	true	false		EGF	4986363636363630	21	0		1.0	false	0	EGF	2193828
3.89185e+16	0.0	0.25694695055936484	0.0		7	1	0	true	false		ADAMTS1	12.0	1	0		1.0	false	0	ADAMTS1	0
1.33333e+16	0.003821396468455328	0.75	0.0		2	3	1	true	false		CLOCK	2.33333e+16	2	0		1.0	false	0	CLOCK	4626
3.48315e+16	0.032288122870438155	0.2870967741935484	0.0		7	6	1	true	false		STAT6	5.61667e+16	5	0		1.0	false	0	STAT6	103046
349438202247191	0.02845533068097902	0.2861736334405145	0.25		7	4	1	true	false		GNA12	81.5	3	0		1.0	false	0	GNA12	79976
3640449438202240	0.00407633936613178	0.27469135802469136	0.16666666666666666		7	3	1	true	false		DOK1	6466666666666660	2	0		1.0	false	0	DOK1	9997
2.0	0.0020502917561740883	0.5	0.0		3	2	1	true	false		CRY1	16.0	1	0		1.0	false	0	CRY1	3076
2904494382022470	0.04895144483989456	0.3442940038684719	0.03636363636363636		6	11	1	true	false		ZAP70	4654545454545450	10	0		1.0	false	0	ZAP70	186867
3.76264e+16	0.005688318527151695	0.2657708100037327	0.16666666666666666		7	4	1	true	false		IRF5	33.25	3	0		1.0	false	0	IRF5	14611
3324438202247190	0.011197032201451252	0.3008027038445289	0.16666666666666666		6	3	2	true	false		RIPK3	6.26667e+16	1	0		1.0	false	0	RIPK3	151312
2.94337e+16	0.0	0.339746597841389	0.022167487684729065		6	29	0	true	false		TBK1	2420689655172410	29	0		1.0	false	0	TBK1	0
2.60253e+16	0.4903392647571243	0.38424177010253646	0.1007905138339921		6	23	1	true	false		PRKAR2A	39.0	22	0		1.0	false	0	PRKAR2A	2819138
45047	0.01389928698752221	0.6666666666666666	0.0		2	2	1	true	false		ZC3H12A	2023-05-12	1	0		1.0	false	0	ZC3H12A	56510
4050561797752800	8.78696e+11	0.24687933425797504	0.25		7	4	1	true	false		SQSTM1	35.5	3	0		1.0	false	0	SQSTM1	769
5471167369901540	0.004751602765834333	0.1827763496143959	0.0		9	2	1	true	false		NOS2	2023-05-13	1	0		1.0	false	0	NOS2	35150
4053445850914200	0.061066604990380365	0.2467036780013879	0.0		7	3	1	true	false		CXCL10	2.46667e+16	2	0		1.0	false	0	CXCL10	212789
269760900140647	4126205398639460	0.37069864442127215	0.09420289855072464		5	24	1	true	false		VEGFA	5.00833e+16	23	0		1.0	false	0	VEGFA	13110642
3658707865168530	0.0	0.27332053742802304	0.0		7	12	0	true	false		GNG5	1.14167e+16	12	0		1.0	false	0	GNG5	0
4081005586592170	0.0	0.24503764544832307	0.14285714285714285		7	7	1	true	false		NUP98	8.0	6	0		1.0	false	0	NUP98	0
3.77809e+16	0.07752110652700472	0.26468401486988846	0.0		7	3	2	true	false		MMP1	2.66667e+16	1	0		1.0	false	0	MMP1	180708
2938202247191010	0.053212962989461626	0.34034416826003827	0.0915032679738562		6	18	1	true	false		PRKCE	4922222222222220	17	0		1.0	false	0	PRKCE	154224
3.91011e+16	0.0044844650514067035	0.2557471264367816	0.0		7	2	1	true	false		PLG	40.0	1	0		1.0	false	0	PLG	15876
4237359550561790	0.005095211161387663	0.23599602253894597	0.0		8	2	1	true	false		TGM1	55.5	1	0		1.0	false	0	TGM1	28728
3.13668e+16	0.0	0.318808359270787	0.045454545454545456		6	11	0	true	false		PLAT	3090909090909090	11	0		1.0	false	0	PLAT	0
3106741573033700	0.17521121751736743	0.321880650994575	0.1527777777777778		6	9	2	true	false		ITGAV	6544444444444440	7	0		1.0	false	0	ITGAV	1674991
6265822784810120	8.13613e+11	0.1595959595959596	0.0		9	2	1	true	false		CLTC	2023-05-09	1	0		1.0	false	0	CLTC	2270
5417721518987340	0.0	0.18457943925233647	0.5		9	2	1	true	false		ARF1	2023-05-13	1	0		1.0	false	0	ARF1	0
0.0	0.0	0.0	0.0		0	1	1	true	false		PMF1	6.0	0	0		1.0	false	0	PMF1	0
0.0	0.0	0.0	0.0		0	1	1	true	false		CHRNE	5.0	0	0		1.0	false	0	CHRNE	0
3178370786516850	0.015824084776147513	0.31462660185594343	0.13333333333333333		6	10	1	true	false		MAP2K7	71.3	9	0		1.0	false	0	MAP2K7	217952
4448663853727140	0.01003552233304316	0.22478659500474232	0.0		8	3	1	true	false		DKK1	32.0	2	0		1.0	false	0	DKK1	63178
45047	0.011038670044429577	0.6666666666666666	0.0		2	2	1	true	false		PPP2CB	2023-05-04	1	0		1.0	false	0	PPP2CB	43534
5313202247191010	0.6033319621554917	0.18821041501453872	0.0		9	2	1	true	false		GTF2H1	30.0	1	0		1.0	false	0	GTF2H1	1962564
3580872011251750	0.265641398206908	0.279261586802828	0.14285714285714285		7	7	3	true	false		CDH1	5.07143e+16	4	0		1.0	false	0	CDH1	1257994
3922752808988760	0.009023282690662644	0.25492302184031507	0.08333333333333333		7	4	2	true	false		MTA1	45.0	2	0		1.0	false	0	MTA1	59431
3481741573033700	0.10145870883086794	0.2872125857200484	0.07142857142857142		7	7	2	true	false		CTNNA1	5142857142857140	5	0		1.0	false	0	CTNNA1	446367
4174157303370780	0.01252071019793481	0.23956931359353972	0.0		8	3	1	true	false		NMI	5.76667e+16	2	0		1.0	false	0	NMI	40480
4282303370786510	0.0411366985146706	0.23351918661856347	0.0		8	4	3	true	false		ARRB2	20.0	1	0		1.0	false	0	ARRB2	280105
6305750350631130	0.005140774258421318	0.15858540925266904	0.0		10	4	3	true	false		CTDP1	11.0	1	0		1.0	false	0	CTDP1	7439
3.40028e+16	0.043869251585692895	0.2940933498554317	0.1		6	5	1	true	false		NKX3-1	54.2	4	0		1.0	false	0	NKX3-1	311852
3.67978e+16	0.03901027913254954	0.2717557251908397	0.25		7	5	1	true	false		PTPRC	39.6	4	0		1.0	false	0	PTPRC	99383
6228932584269660	0.0011688705127619252	0.1605411499436302	0.0		10	2	1	true	false		WAS	2023-05-19	1	0		1.0	false	0	WAS	3907
5272471910112350	0.0012336156944000127	0.18966435801811402	0.0		9	2	1	true	false		ZRANB2	23.0	1	0		1.0	false	0	ZRANB2	3779
3185595567867030	0.22420958686625814	0.3139130434782609	0.03		7	25	1	true	false		CSNK2A2	18.56	24	0		1.0	false	0	CSNK2A2	635779
3.64435e+16	0.0	0.2743972445464983	0.09615384615384616		7	13	0	true	false		NUP214	2.23846e+16	13	0		1.0	false	0	NUP214	0
3.80478e+16	0.0	0.262827611664821	0.5		7	2	1	true	false		RHOC	65.5	1	0		1.0	false	0	RHOC	0
0.0	0.0	0.0	0.0		0	1	1	true	false		SNX27	21.0	0	0		1.0	false	0	SNX27	0
0.0	0.0	0.0	0.0		0	1	1	true	false		RNF40	21.0	0	0		1.0	false	0	RNF40	0
3.76793e+16	3631479795006890	0.26539753639417696	0.05555555555555555		7	10	1	true	false		PSMD8	2023-04-12	9	0		1.0	false	0	PSMD8	24515739
0.0	0.0	0.0	0.0		0	1	1	true	false		PRDM2	21.0	0	0		1.0	false	0	PRDM2	0
0.0	0.0	0.0	0.0		0	1	1	true	false		PPP2R1A	21.0	0	0		1.0	false	0	PPP2R1A	0
0.0	0.0	0.0	0.0		0	1	1	true	false		MKLN1	21.0	0	0		1.0	false	0	MKLN1	0
0.0	0.0	0.0	0.0		0	1	1	true	false		HNRNPL	21.0	0	0		1.0	false	0	HNRNPL	0
0.0	0.0	0.0	0.0		0	1	1	true	false		CPSF2	21.0	0	0		1.0	false	0	CPSF2	0
0.0	0.0	0.0	0.0		0	1	1	true	false		ARNTL	4.0	0	0		1.0	false	0	ARNTL	0
6230337078651680	0.0018325791855203916	0.16050495942290352	0.0		9	3	1	true	false		LRP1	1.13333e+16	2	0		1.0	false	0	LRP1	3024
3.60478e+16	0.27761962262713685	0.277409285992977	0.07142857142857142		7	7	1	true	false		AVP	4.08571e+16	6	0		1.0	false	0	AVP	1996055
0.0	0.0	0.0	0.0		0	1	1	true	false		FADS2	12.0	0	0		1.0	false	0	FADS2	0
5.36428e+16	0.0038894125360600237	0.18641845831148401	0.0		8	3	1	true	false		CCNE2	1.66667e+16	2	0		1.0	false	0	CCNE2	20832
6443037974683540	0.0010646325352207755	0.1552062868369352	0.0		10	2	1	true	false		UCHL5	19.0	1	0		1.0	false	0	UCHL5	3622
5450070323488040	0.003940422322775265	0.1834838709677419	0.0		9	3	2	true	false		CKS1B	1.33333e+16	1	0		1.0	false	0	CKS1B	3990
4483825597749640	0.06321233265271685	0.22302383939774154	0.0		8	3	2	true	false		ANAPC1	28.0	1	0		1.0	false	0	ANAPC1	314319
4229254571026720	0.08495035866894532	0.23644828732956436	0.0		8	4	2	true	false		UBE2D1	2023-05-30	2	0		1.0	false	0	UBE2D1	345731
3.62447e+16	0.11490977935120143	0.27590221187427244	0.10714285714285714		7	8	2	true	false		SKP1	34625	6	0		1.0	false	0	SKP1	711683
3.28551e+16	1.26081e+16	0.3043664383561644	0.023809523809523808		6	7	2	true	false		SNCA	4.52857e+16	5	0		1.0	false	0	SNCA	5262635
3.52461e+16	0.18053253437514438	0.28371907422186754	0.14444444444444443		7	10	3	true	false		CUL1	38.0	7	0		1.0	false	0	CUL1	1144910
3768258426966290	0.0	0.2653745806932538	0.06944444444444445		7	9	0	true	false		IDE	1.14444e+16	9	0		1.0	false	0	IDE	0
3210674157303370	0.06786905920809481	0.3114610673665792	0.36666666666666664		6	6	1	true	false		ACVR1B	6733333333333330	5	0		1.0	false	0	ACVR1B	605061
3.42978e+16	0.7232597467891585	0.2915642915642916	0.03571428571428571		6	8	1	true	false		INSR	36625	7	0		1.0	false	0	INSR	3594227
5367088607594930	0.004464289589066739	0.18632075471698112	0.0		9	3	1	true	false		CDKN1C	1.36667e+16	2	0		1.0	false	0	CDKN1C	15271
3.42475e+16	0.19537110406747826	0.2919917864476386	0.04487179487179487		7	13	3	true	false		CCND1	2.88462e+16	10	0		1.0	false	0	CCND1	965142
7427566807313640	0.01445924693250891	0.13463359212270404	0.0		11	2	1	true	false		PPARD	12.0	1	0		1.0	false	0	PPARD	51314
4271448663853720	0.009927649265488612	0.234112611129404	0.0		7	3	1	true	false		RCAN1	16.0	2	0		1.0	false	0	RCAN1	74481
3.19691e+16	0.01643959491800881	0.3128024637043555	0.11904761904761904		6	7	1	true	false		FGFR3	7571428571428570	6	0		1.0	false	0	FGFR3	247848
3.07736e+16	0.041562023109355264	0.3249542961608775	0.07692307692307693		6	14	1	true	false		IGF1R	5.81429e+16	13	0		1.0	false	0	IGF1R	374498
3628691983122360	0.7290699143852261	0.2755813953488372	0.05		7	5	2	true	false		PRKN	49.4	3	0		1.0	false	0	PRKN	1629026
29985935302391	0.034913821838200944	0.3334896810506567	0.12727272727272726		6	11	1	true	false		NTRK1	7036363636363630	10	0		1.0	false	0	NTRK1	319793
2.78762e+16	0.04496378681385547	0.35872855701311807	0.14545454545454545		6	11	1	true	false		MET	8181818181818180	10	0		1.0	false	0	MET	428061
3.3263e+16	0.0068258958059344305	0.3006342494714588	0.16666666666666666		6	6	1	true	false		FLT1	54.5	5	0		1.0	false	0	FLT1	60366
3.50492e+16	0.012594826484519903	0.28531300160513645	0.2222222222222222		7	9	1	true	false		PDGFRA	5544444444444440	8	0		1.0	false	0	PDGFRA	111000
3.18706e+16	0.7838065173306562	0.3137687555163283	0.09090909090909091		7	12	2	true	false		KIT	41.25	10	0		1.0	false	0	KIT	2285493
4465541490857940	0.7220860162817296	0.22393700787401577	0.0		8	2	1	true	false		ITGAM	2023-05-17	1	0		1.0	false	0	ITGAM	4360897
0.0	0.0	0.0	0.0		0	2	2	true	false		TOP3A	2023-05-15	0	0		1.0	false	0	TOP3A	0
4450842696629210	0.04724263821363819	0.2246765541180183	0.06666666666666667		8	6	5	true	false		KPNB1	1.71667e+16	1	0		1.0	false	0	KPNB1	292934
27395	0.014724926489632245	0.5714285714285714	0.023809523809523808		3	7	5	true	false		SNRPE	1.57143e+16	2	0		1.0	false	0	SNRPE	23196
3335674157303370	2939833484731130	0.29978947368421055	0.09090909090909091		6	11	7	true	false		EIF4E	3.03636e+16	4	0		1.0	false	0	EIF4E	8706024
4081005586592170	0.0	0.24503764544832307	0.0		7	6	0	true	false		NUP88	8166666666666660	6	0		1.0	false	0	NUP88	0
3.20927e+16	0.04749338402824973	0.31159737417943106	0.25		6	5	1	true	false		RALBP1	78.0	4	0		1.0	false	0	RALBP1	194862
3361851332398310	0.0	0.2974551522736754	0.08333333333333333		7	9	0	true	false		RALA	5.38889e+16	9	0		1.0	false	0	RALA	0
0.0	0.0	0.0	0.0		0	1	1	true	false		POU4F1	5.0	0	0		1.0	false	0	POU4F1	0
0.0	0.0	0.0	0.0		0	1	1	true	false		TLE4	5.0	0	0		1.0	false	0	TLE4	0
1.0	0.09043631815800017	1.0	0.0		1	3	2	true	false		PAX5	9666666666666660	1	0		1.0	false	0	PAX5	300295
4446629213483140	0.04792029284783561	0.22488945041061273	0.16666666666666666		8	3	2	true	false		DLL1	1.83333e+16	1	0		1.0	false	0	DLL1	296066
4446629213483140	0.0	0.22488945041061273	0.5		8	2	1	true	false		LFNG	2023-05-25	1	0		1.0	false	0	LFNG	0
3.50421e+16	0.00951486626286467	0.28537074148296593	0.0		6	3	1	true	false		GRB10	4.63333e+16	2	0		1.0	false	0	GRB10	60930
6193820224719100	0.675936257370081	0.16145124716553289	0.0		9	4	2	true	false		NOTCH4	9.0	2	0		1.0	false	0	NOTCH4	2940078
6193820224719100	6.76876e+11	0.16145124716553289	0.0		9	3	1	true	false		NOTCH3	1.16667e+16	2	0		1.0	false	0	NOTCH3	2708
4446629213483140	0.0	0.22488945041061273	0.5		8	2	1	true	false		MFNG	2023-05-25	1	0		1.0	false	0	MFNG	0
3.3736e+16	0.07055658040440117	0.2964196502914238	0.20833333333333334		7	9	1	true	false		DVL1	5755555555555550	8	0		1.0	false	0	DVL1	181436
6193820224719100	6.76876e+11	0.16145124716553289	0.0		9	3	1	true	false		NOTCH2	1.16667e+16	2	0		1.0	false	0	NOTCH2	2708
4355337078651680	0.006274447638341205	0.22960335375685262	0.0		8	2	1	true	false		CAV2	2023-05-22	1	0		1.0	false	0	CAV2	21664
4446629213483140	0.04792029284783561	0.22488945041061273	0.16666666666666666		8	3	2	true	false		JAG1	1.83333e+16	1	0		1.0	false	0	JAG1	296066
3339335180055400	0.0	0.29946080464537533	0.04487179487179487		6	13	0	true	false		POFUT1	1323076923076920	13	0		1.0	false	0	POFUT1	0
3.5941e+16	0.06866711317284016	0.2782336850332161	0.08888888888888889		7	10	2	true	false		CHUK	35.0	8	0		1.0	false	0	CHUK	421984
363061797752809	0.14192591975793645	0.27543520309477754	0.21428571428571427		7	7	3	true	false		HDAC4	3757142857142850	4	0		1.0	false	0	HDAC4	861943
4140449438202240	0.5353405345743109	0.24151967435549526	0.03571428571428571		8	8	6	true	false		RAN	20875	2	0		1.0	false	0	RAN	1080104
407422969187675	0.0	0.24544517016156756	0.0		8	5	0	true	false		NUP62	2023-02-19	5	0		1.0	false	0	NUP62	0
3.48383e+16	1.37609e+16	0.2870407751312071	0.05714285714285714		7	15	4	true	false		RBX1	1.52667e+16	11	0		1.0	false	0	RBX1	6449931
0.0	0.0	0.0	0.0		0	1	1	true	false		HOXA9	15.0	0	0		1.0	false	0	HOXA9	0
4760900140646970	0.01084295939952593	0.21004431314623337	0.0		8	2	1	true	false		SP100	34.0	1	0		1.0	false	0	SP100	44233
5789029535864970	0.0017090441336108752	0.1727405247813411	0.0		9	3	2	true	false		CAMK1	12.0	1	0		1.0	false	0	CAMK1	8276
4.75949e+16	0.010824040492215463	0.21010638297872342	0.0		8	2	1	true	false		CLK1	2023-05-30	1	0		1.0	false	0	CLK1	17360
6444444444444440	2.60276e+11	0.15517241379310345	0.0		10	2	1	true	false		COPS5	2023-05-23	1	0		1.0	false	0	COPS5	1222
5420534458509140	5.65192e+11	0.1844836533471718	0.16666666666666666		9	3	2	true	false		NR2C2	1.83333e+16	1	0		1.0	false	0	NR2C2	3124
3639943741209560	0.012488037093410892	0.2747295208655332	0.125		7	8	2	true	false		LPAR3	46625	6	0		1.0	false	0	LPAR3	125709
3209563994374120	0.4330854371234589	0.31156879929886067	0.03787878787878788		7	12	2	true	false		PPARA	3.19167e+16	10	0		1.0	false	0	PPARA	1447794
3.07595e+16	0.011963066937759968	0.32510288065843623	0.21212121212121213		6	12	2	true	false		GNGT1	6616666666666660	10	0		1.0	false	0	GNGT1	113755
0.0	0.0	0.0	0.0		0	1	1	true	false		TBX21	56.0	0	0		1.0	false	0	TBX21	0
0.0	0.0	0.0	0.0		0	1	1	true	false		PURA	7.0	0	0		1.0	false	0	PURA	0
3707454289732770	0.4355195460767906	0.2697268588770865	0.0		7	6	2	true	false		TBP	25.0	4	0		1.0	false	0	TBP	1359592
0.0	0.0	0.0	0.0		0	1	1	true	false		CXCL3	43.0	0	0		1.0	false	0	CXCL3	0
0.0	0.0	0.0	0.0		0	2	2	true	false		B2M	2023-05-26	0	0		1.0	false	0	B2M	0
0.0	0.0	0.0	0.0		0	1	1	true	false		ACTA2	4.0	0	0		1.0	false	0	ACTA2	0
5275668073136420	0.0	0.18954945347907226	0.5		8	2	1	true	false		MAML2	2023-05-17	1	0		1.0	false	0	MAML2	0
4446629213483140	0.04792029284783561	0.22488945041061273	0.0		8	2	1	true	false		DLL4	21.0	1	0		1.0	false	0	DLL4	296066
3039325842696620	0.03557149006339561	0.3290203327171904	0.07142857142857142		6	8	1	true	false		PTGS2	52125	7	0		1.0	false	0	PTGS2	428989
2957865168539320	0.05816959607766421	0.3380816714150047	0.1978021978021978		6	14	1	true	false		GNAZ	7907142857142850	13	0		1.0	false	0	GNAZ	994917
2957865168539320	0.05816959607766421	0.3380816714150047	0.1978021978021978		6	14	1	true	false		GNAO1	7907142857142850	13	0		1.0	false	0	GNAO1	994917
2955056179775280	0.05915434048938986	0.33840304182509506	0.17142857142857143		6	15	1	true	false		GNAI3	7733333333333330	14	0		1.0	false	0	GNAI3	999460
3.80478e+16	0.006804486432849256	0.262827611664821	0.0		7	2	1	true	false		MPO	67.0	1	0		1.0	false	0	MPO	61006
3.5272e+16	0.0	0.2835112692763938	0.0		7	11	0	true	false		F2RL1	1.62727e+16	11	0		1.0	false	0	F2RL1	0
45047	0.00979141773259416	0.6666666666666666	0.023809523809523808		2	7	6	true	false		NCBP1	9142857142857140	1	0		1.0	false	0	NCBP1	11434
5275668073136420	2.60573e+10	0.18954945347907226	0.0		8	2	1	true	false		MAML1	35.5	1	0		1.0	false	0	MAML1	2700
0.0	0.0	0.0	0.0		0	1	1	true	false		ALDH1A2	11.0	0	0		1.0	false	0	ALDH1A2	0
6445850914205340	9.42685e+09	0.15513855553131137	0.0		10	2	1	true	false		TFE3	22.0	1	0		1.0	false	0	TFE3	165
3.82303e+16	0.008168300844268709	0.2615723732549596	0.07142857142857142		7	7	1	true	false		IKBKE	4.42857e+16	6	0		1.0	false	0	IKBKE	33836
5984528832630090	0.002356902272573666	0.16709753231492364	0.0		9	2	1	true	false		BIRC5	2023-05-17	1	0		1.0	false	0	BIRC5	17266
3.29395e+16	0.016099137982100296	0.3035866780529462	0.0641025641025641		7	13	1	true	false		CASP3	38.0	12	0		1.0	false	0	CASP3	136070
2959212376933890	0.02339568232978814	0.3379277566539924	0.22527472527472528		6	14	3	true	false		PRKACB	6.11429e+16	11	0		1.0	false	0	PRKACB	278323
3438818565400840	0.0030339236331858315	0.2907975460122699	0.3333333333333333		7	4	1	true	false		CRK	75.25	3	0		1.0	false	0	CRK	14079
2917018284106890	0.1815826004536195	0.34281581485053036	0.23333333333333334		6	6	2	true	false		PRKAR1A	74.0	4	0		1.0	false	0	PRKAR1A	1125390
3533052039381150	0.006523261315977147	0.2830414012738854	0.15		7	5	1	true	false		CRKL	55.0	4	0		1.0	false	0	CRKL	57374
3.06329e+16	0.8029014752656625	0.32644628099173556	0.20833333333333334		6	9	1	true	false		ARF6	6.13333e+16	8	0		1.0	false	0	ARF6	2407980
6268635724331920	8.48464e+11	0.15952434372896568	0.0		9	2	1	true	false		CASP7	2023-05-20	1	0		1.0	false	0	CASP7	3590
2838255977496480	0.00656954451616611	0.35232903865213083	0.21794871794871795		6	13	1	true	false		ILK	6407692307692300	12	0		1.0	false	0	ILK	89865
3032348804500700	0.7806944862567673	0.3297773654916512	0.0735930735930736		7	22	5	true	false		EGFR	4209090909090900	17	0		1.0	false	0	EGFR	3292305
2.86217e+16	0.0010066687210688624	0.34938574938574934	0.36666666666666664		6	6	1	true	false		PRKAR1B	96.5	5	0		1.0	false	0	PRKAR1B	20764
4.75949e+16	0.005047560205439414	0.21010638297872342	0.0		8	4	3	true	false		NTRK3	28.0	1	0		1.0	false	0	NTRK3	49817
0.0	0.0	0.0	0.0		0	1	1	true	false		GPA33	12.0	0	0		1.0	false	0	GPA33	0
0.0	0.0	0.0	1.0		0	2	2	true	false		STAT4	50.5	0	0		1.0	false	0	STAT4	0
0.0	0.0	0.0	1.0		0	2	2	true	false		STAT2	50.5	0	0		1.0	false	0	STAT2	0
5738396624472570	1.51654e+16	0.17426470588235293	0.03333333333333333		9	6	5	true	false		FES	1.46667e+16	1	0		1.0	false	0	FES	5410724
5310829817158930	0.026972669328832584	0.18829449152542374	0.0		9	3	2	true	false		DAPK3	2.33333e+16	1	0		1.0	false	0	DAPK3	90887
5133614627285510	0.00204005927131371	0.19479452054794522	0.0		8	2	1	true	false		CDK3	2023-05-10	1	0		1.0	false	0	CDK3	14432
0.0	0.0	0.0	0.5		0	2	2	true	false		IKZF3	46.5	0	0		1.0	false	0	IKZF3	0
5383966244725730	0.018219080663437744	0.18573667711598746	0.0		9	5	3	true	false		WWP1	2023-04-25	2	0		1.0	false	0	WWP1	95002
6225035161744020	0.0014544959397900848	0.16064166290103932	0.0		10	4	3	true	false		GH1	2023-05-15	1	0		1.0	false	0	GH1	6300
3749648382559770	0.011110002000890254	0.26669167291822954	0.2		7	5	2	true	false		IL4R	2023-04-26	3	0		1.0	false	0	IL4R	121652
5378340365682130	8.14251e+11	0.18593096234309625	0.0		8	2	1	true	false		ACKR3	2023-05-08	1	0		1.0	false	0	ACKR3	1179
45047	0.003076506346402515	0.6666666666666666	0.0		2	4	3	true	false		KITLG	16.25	1	0		1.0	false	0	KITLG	7826
3607594936708860	0.001531845661380934	0.2771929824561403	0.3333333333333333		7	3	1	true	false		TRIO	9366666666666660	2	0		1.0	false	0	TRIO	34397
3623066104078760	1.59887e+11	0.27600931677018636	0.25		7	4	1	true	false		BLK	64.75	3	0		1.0	false	0	BLK	2959
3607594936708860	0.001531845661380934	0.2771929824561403	0.3333333333333333		7	3	1	true	false		ARHGEF5	9366666666666660	2	0		1.0	false	0	ARHGEF5	34397
3.86498e+16	5.08876e+11	0.2587336244541485	0.08333333333333333		7	4	1	true	false		HLA-DRB1	48.0	3	0		1.0	false	0	HLA-DRB1	8162
3.79747e+16	0.004667746620673413	0.26333333333333336	0.0		7	4	2	true	false		PLCB4	32.5	2	0		1.0	false	0	PLCB4	77502
2980309423347390	0.006024668470743817	0.3355356300141576	0.22727272727272727		6	11	1	true	false		VAV1	7818181818181810	10	0		1.0	false	0	VAV1	215953
3.86498e+16	5.08876e+11	0.2587336244541485	0.08333333333333333		7	4	1	true	false		HLA-DRA	48.0	3	0		1.0	false	0	HLA-DRA	8162
3.55415e+16	0.7307373339674808	0.2813612979817966	0.14285714285714285		7	8	2	true	false		CD3D	41.75	6	0		1.0	false	0	CD3D	3446637
380168776371308	0.001531845661380934	0.2630410654827969	0.0		7	2	1	true	false		GBF1	94.0	1	0		1.0	false	0	GBF1	34397
380168776371308	0.001531845661380934	0.2630410654827969	0.0		7	2	1	true	false		CYTH2	94.0	1	0		1.0	false	0	CYTH2	34397
380168776371308	0.001531845661380934	0.2630410654827969	0.0		7	2	1	true	false		CYTH3	94.0	1	0		1.0	false	0	CYTH3	34397
3469760900140640	0.40508947898258035	0.2882042967166599	0.0761904761904762		7	15	1	true	false		PTPN6	3.26667e+16	14	0		1.0	false	0	PTPN6	1238633
3607594936708860	0.001531845661380934	0.2771929824561403	0.3333333333333333		7	3	1	true	false		ARHGEF1	9366666666666660	2	0		1.0	false	0	ARHGEF1	34397
380168776371308	0.001531845661380934	0.2630410654827969	0.0		7	2	1	true	false		CYTH4	94.0	1	0		1.0	false	0	CYTH4	34397
3.0661e+16	0.08399228437518501	0.32614678899082566	0.1380952380952381		6	15	2	true	false		PIK3CG	59.2	13	0		1.0	false	0	PIK3CG	1240941
2.92264e+16	4518952268617450	0.3421559191530318	0.10185185185185185		6	28	5	true	false		LYN	4557142857142850	23	0		1.0	false	0	LYN	14716821
3607594936708860	0.001196435371650511	0.2771929824561403	0.13333333333333333		7	6	1	true	false		CD247	4.11667e+16	5	0		1.0	false	0	CD247	18700
3320675105485230	0.027452149243677528	0.301143583227446	0.09722222222222222		6	9	2	true	false		PIK3R5	5.63333e+16	7	0		1.0	false	0	PIK3R5	724793
380168776371308	0.001531845661380934	0.2630410654827969	0.0		7	2	1	true	false		CYTH1	94.0	1	0		1.0	false	0	CYTH1	34397
3.49508e+16	0.015618146045951032	0.2861167002012072	0.05		7	5	2	true	false		PLCB2	46.8	3	0		1.0	false	0	PLCB2	279432
3288326300984520	0.15813220783685036	0.3041060735671514	0.08333333333333333		6	4	2	true	false		ARHGEF2	76.25	2	0		1.0	false	0	ARHGEF2	545231
3.2166e+16	2.97996e+16	0.31088762571053785	0.13186813186813187		7	14	5	true	false		CXCR4	4057142857142850	9	0		1.0	false	0	CXCR4	12993357
3277074542897320	0.01507489753400297	0.30515021459227465	0.1590909090909091		7	12	2	true	false		MAP2K3	64.75	10	0		1.0	false	0	MAP2K3	179896
3.04641e+16	0.40717662718974496	0.32825484764542934	0.14393939393939395		6	12	1	true	false		CXCL12	6458333333333330	11	0		1.0	false	0	CXCL12	1371498
380168776371308	0.001531845661380934	0.2630410654827969	0.0		7	2	1	true	false		ARFGEF2	94.0	1	0		1.0	false	0	ARFGEF2	34397
3.57806e+16	0.7047398020875947	0.2794811320754717	0.09523809523809523		7	7	2	true	false		CD3E	4.08571e+16	5	0		1.0	false	0	CD3E	2465389
2938115330520390	0.00911885014967708	0.34035423647678315	0.13736263736263737		6	14	1	true	false		YES1	6.21429e+16	13	0		1.0	false	0	YES1	162745
3313642756680730	0.028082723071837824	0.3017826825127335	0.13333333333333333		6	10	2	true	false		PIK3R2	56.5	8	0		1.0	false	0	PIK3R2	732413
3.31505e+16	0.027772032224763255	0.30165464573610523	0.1388888888888889		6	9	2	true	false		PIK3R3	5.83333e+16	7	0		1.0	false	0	PIK3R3	726585
3.57806e+16	0.0011815955882121156	0.2794811320754717	0.13333333333333333		7	6	1	true	false		CD3G	47.5	5	0		1.0	false	0	CD3G	18073
3.31505e+16	0.027772032224763255	0.30165464573610523	0.1388888888888889		6	9	2	true	false		PIK3CD	5.83333e+16	7	0		1.0	false	0	PIK3CD	726585
3469760900140640	0.9105301840595693	0.2882042967166599	0.10909090909090909		7	11	2	true	false		HCK	4909090909090900	9	0		1.0	false	0	HCK	4210522
3073136427566800	0.10821391884802774	0.3254004576659039	0.07916666666666666		6	16	3	true	false		CDC42	516875	13	0		1.0	false	0	CDC42	1445161
2.90295e+16	0.08703704576256929	0.3444767441860465	0.2119047619047619		6	21	2	true	false		GNAI1	7014285714285710	19	0		1.0	false	0	GNAI1	1392820
3378340365682130	0.0027246566889258654	0.2960033305578684	0.25		7	5	1	true	false		BCAR1	90.2	4	0		1.0	false	0	BCAR1	46057
3340365682137830	0.005740999707048871	0.29936842105263156	0.047619047619047616		6	7	1	true	false		PTK6	5.92857e+16	6	0		1.0	false	0	PTK6	193105
2973277074542890	1.40938e+16	0.3363292336802271	0.03341346153846154		6	65	2	true	false		GNB1	1.92769e+16	63	0		1.0	false	0	GNB1	42678322
0.0	0.0	0.0	0.0		0	1	1	true	false		ELK4	73.0	0	0		1.0	false	0	ELK4	0
0.0	0.0	0.0	0.0		0	1	1	true	false		CC2D1A	17.0	0	0		1.0	false	0	CC2D1A	0
4521800281293950	0.029973386636979064	0.22115085536547432	0.07142857142857142		8	7	4	true	false		CDK5	3.88571e+16	3	0		1.0	false	0	CDK5	270074
6445850914205340	0.0021023373688410962	0.15513855553131137	0.0		10	3	2	true	false		TGFB1I1	37.0	1	0		1.0	false	0	TGFB1I1	18531
5312236286919830	0.005379493702447663	0.1882446386020651	0.0		9	3	2	true	false		PPP5C	3.73333e+16	1	0		1.0	false	0	PPP5C	46239
539521800281294	0.004164815803725241	0.18534932221063607	0.0		9	2	1	true	false		RACK1	39.0	1	0		1.0	false	0	RACK1	51411
4665260196905760	0.022081217990769682	0.2143503165511004	0.16666666666666666		8	4	2	true	false		CAMK2G	42.75	2	0		1.0	false	0	CAMK2G	315955
5.56399e+16	0.030907286221593402	0.17972699696663297	0.08181818181818182		8	11	10	true	false		PRKCB	2.21818e+16	1	0		1.0	false	0	PRKCB	131412
5789029535864970	0.008759256741470578	0.1727405247813411	0.05		9	5	4	true	false		CAMK2B	2023-08-26	1	0		1.0	false	0	CAMK2B	62528
5.15471e+16	0.007372676473518911	0.19399727148703957	0.16666666666666666		8	4	2	true	false		CAMK2D	35.0	2	0		1.0	false	0	CAMK2D	68906
4763713080168770	0.2257433015344168	0.2099202834366696	0.045454545454545456		8	11	10	true	false		SYK	2309090909090900	1	0		1.0	false	0	SYK	834016
5275668073136420	0.014751979795965483	0.18954945347907226	0.08928571428571429		8	8	7	true	false		BTK	38.25	1	0		1.0	false	0	BTK	84885
5414908579465540	0.007512338235139573	0.18467532467532466	0.0		9	4	3	true	false		ABL2	2023-05-27	1	0		1.0	false	0	ABL2	60060
0.0	0.0	0.0	0.0		0	1	1	true	false		UBE2I	13.0	0	0		1.0	false	0	UBE2I	0
1.0	0.0014039931734192285	1.0	0.0		1	2	1	true	false		ZNF224	8.0	1	0		1.0	false	0	ZNF224	14713
359774964838256	0.011939936888358453	0.2779515246286161	0.25		7	5	3	true	false		TLN1	62.25	2	1		1.0	false	0	TLN1	219171
3576652601969050	0.012292312072048492	0.2795910342115611	0.25		7	6	3	true	false		COL1A1	61.4	3	1		1.0	false	0	COL1A1	226343
3.42194e+16	0.0656604659848489	0.2922318125770653	0.18055555555555555		7	10	4	true	false		ITGA1	5.78889e+16	6	1		1.0	false	0	ITGA1	661925
3.64416e+16	0.05910884821699755	0.2744114241605558	0.09722222222222222		7	9	1	true	false		PRKD1	5044444444444440	8	0		1.0	false	0	PRKD1	622225
3308016877637130	0.020424978357367448	0.3022959183673469	0.3		6	5	3	true	false		PLD2	84.0	2	0		1.0	false	0	PLD2	178278
359774964838256	0.010018033192918427	0.2779515246286161	0.5		7	3	1	true	false		ACTN4	102.0	2	1		1.0	false	0	ACTN4	184905
2870604781997180	0.8459146437382344	0.34835864772170505	0.19883040935672514		6	20	2	true	false		IL2RB	5.94737e+16	18	1		1.0	false	0	IL2RB	3913745
2.76371e+16	0.8068512377452617	0.36183206106870225	0.12643678160919541		6	31	5	true	false		PIK3CA	60.5	26	1		1.0	false	0	PIK3CA	7892760
2.78622e+16	0.658016666090888	0.358909641595154	0.13384615384615384		6	27	5	true	false		PIK3R1	63.5	22	1		1.0	false	0	PIK3R1	6920719
4427566807313640	0.012865070552167415	0.22585768742058449	0.0		8	2	1	true	false		FHL2	89.0	1	0		1.0	false	0	FHL2	111703
2832630098452880	1.48798e+16	0.35302879841112217	0.17471264367816092		6	32	10	true	false		IL2RG	4.73333e+16	22	2		1.0	false	0	IL2RG	7701384
3.31786e+16	0.08068125267054074	0.301398897838067	0.15555555555555556		6	10	3	true	false		PIK3CB	64.8	7	0		1.0	false	0	PIK3CB	1061348
3320675105485230	0.44523863865871743	0.301143583227446	0.1346153846153846		7	13	2	true	false		PDGFA	4953846153846150	11	0		1.0	false	0	PDGFA	1593155
4.48805e+16	0.0012366872813748754	0.2228141648386086	0.5		8	2	1	true	false		ROCK2	94.0	1	0		1.0	false	0	ROCK2	15532
3208157524613220	0.18605954349807008	0.31170539237176675	0.08095238095238096		6	15	5	true	false		PTK2	4446666666666660	10	0		1.0	false	0	PTK2	1594819
3807313642756680	0.001531845661380934	0.2626523827114887	0.0		7	3	2	true	false		ARFGEF1	94.0	1	1		1.0	false	0	ARFGEF1	34397
3.14346e+16	0.023040862099323538	0.3181208053691275	0.22727272727272727		6	12	1	true	false		SHC3	8233333333333330	11	0		1.0	false	0	SHC3	486451
3.13361e+16	0.023040862099323538	0.31912028725314184	0.24358974358974358		6	13	1	true	false		SHC2	8046153846153840	12	0		1.0	false	0	SHC2	486451
3371308016877630	0.03535283882322691	0.29662077596996245	0.19047619047619047		7	8	2	true	false		RAC2	6.31429e+16	6	1		1.0	false	0	RAC2	479388
359774964838256	0.010018033192918427	0.2779515246286161	0.5		7	3	1	true	false		ACTN3	102.0	2	1		1.0	false	0	ACTN3	184905
6227848101265820	0.0	0.1605691056910569	0.5		10	2	1	true	false		PFN1	68.5	1	0		1.0	false	0	PFN1	0
2.82982e+16	626556076018517	0.35337972166998016	0.10151515151515152		6	47	22	true	false		JAK3	3.36667e+16	25	2		1.0	false	0	JAK3	28661080
3.60478e+16	0.5098549116232364	0.277409285992977	0.07142857142857142		7	7	1	true	false		ROCK1	4.67143e+16	6	0		1.0	false	0	ROCK1	1948734
3.09142e+16	0.2534232484720721	0.3234758871701547	0.15073529411764705		6	17	4	true	false		GRB2	568235294117647	13	0		1.0	false	0	GRB2	2123917
2967651195499290	1.16351e+16	0.33696682464454975	0.16428571428571428		6	21	3	true	false		PTPN11	5657142857142850	18	0		1.0	false	0	PTPN11	5260647
3.55415e+16	0.05914323788375185	0.2813612979817966	0.1388888888888889		7	9	1	true	false		PKN1	4844444444444440	8	0		1.0	false	0	PKN1	462105
3.90858e+16	0.02967982464171942	0.2558474271320619	0.0		7	3	2	true	false		MMP9	6766666666666660	1	0		1.0	false	0	MMP9	302697
3.53446e+16	0.65433494048647	0.2829287703939515	0.06363636363636363		7	11	3	true	false		CDKN1A	4063636363636360	8	0		1.0	false	0	CDKN1A	3520853
3.77637e+16	0.1672547485784416	0.264804469273743	0.0		7	5	2	true	false		CDKN1B	41.0	3	1		1.0	false	0	CDKN1B	616362
3371308016877630	0.01531072204274828	0.29662077596996245	0.23333333333333334		7	7	1	true	false		RAC3	7233333333333330	6	1		1.0	false	0	RAC3	159676
3.58931e+16	0.010018033192918427	0.2786050156739812	0.3333333333333333		7	4	1	true	false		ACTN1	74.0	3	1		1.0	false	0	ACTN1	184905
2.88608e+16	0.1568733030968351	0.34649122807017546	0.15441176470588236		6	18	1	true	false		PRKCQ	6552941176470580	17	1		1.0	false	0	PRKCQ	1308753
3839662447257380	0.2092092153000868	0.2604395604395604	0.047619047619047616		7	7	2	true	false		CCNE1	4.58571e+16	5	0		1.0	false	0	CCNE1	1958442
2789029535864970	1.10352e+16	0.3585476550680787	0.2727272727272727		6	11	2	true	false		SDC2	8718181818181810	9	0		1.0	false	0	SDC2	7583028
3188466947960610	0.16214281277455983	0.31363034847816496	0.11818181818181818		6	11	1	true	false		PTPN1	4872727272727270	10	0		1.0	false	0	PTPN1	932076
3.10549e+16	0.02488320357570423	0.3220108695652174	0.22727272727272727		6	11	2	true	false		SHC1	7245454545454540	9	0		1.0	false	0	SHC1	591965
2863572433192680	0.07464758075632055	0.34921414538310414	0.27450980392156865		6	19	1	true	false		IL2RA	6477777777777770	18	1		1.0	false	0	IL2RA	1493935
3.75246e+16	0.010018033192918427	0.2664917541229385	0.5		7	2	1	true	false		DIAPH1	102.0	1	0		1.0	false	0	DIAPH1	184905
0.0	0.0	0.0	0.0		0	1	1	true	false		GSTA1	25.0	0	0		1.0	false	0	GSTA1	0
3246132208157520	3417093069364700	0.30805892547660313	0.013071895424836602		6	19	1	true	false		RNF41	1461111111111110	18	1		1.0	false	0	RNF41	13405477
3.28692e+16	2.18291e+16	0.3042362002567394	0.03982930298719772		7	38	19	true	false		MAPK10	3142105263157890	19	0		1.0	false	0	MAPK10	12261062
4915611814345990	0.018587940288532286	0.20343347639484977	0.005494505494505495		8	14	10	true	false		MAPK13	14.0	4	0		1.0	false	0	MAPK13	150776
4609001406469760	0.0400568343273583	0.21696673787000303	0.023809523809523808		8	7	5	true	false		MAPK7	3.28571e+16	2	0		1.0	false	0	MAPK7	435780
2.83404e+16	28353751639812	0.35285359801488836	0.10372340425531915		6	49	21	true	false		JAK1	366875	28	1		1.0	false	0	JAK1	15678924
4752461322081570	0.4240663287305543	0.21041728321988756	0.15		8	5	2	true	false		ETS2	43.2	3	0		1.0	false	0	ETS2	1703101
1.0	0.008960519003806974	1.0	0.0		1	5	4	true	false		POU2F1	12.0	1	0		1.0	false	0	POU2F1	44417
0.0	0.0	0.0	0.0		0	1	1	true	false		HLA-A	11.0	0	0		1.0	false	0	HLA-A	0
5.56399e+16	0.01927907785750924	0.17972699696663297	0.08333333333333333		8	4	3	true	false		NFKBIE	2023-05-17	1	0		1.0	false	0	NFKBIE	25470
539521800281294	0.0662825204670847	0.18534932221063607	0.16666666666666666		9	3	2	true	false		NQO1	38.0	1	0		1.0	false	0	NQO1	242900
3469760900140640	0.20045254734506282	0.2882042967166599	0.013888888888888888		7	10	5	true	false		TXN	3.46667e+16	5	1		1.0	false	0	TXN	999424
549648382559775	0.007435243264327201	0.18193449334698056	0.0		9	2	1	true	false		BAG4	43.0	1	0		1.0	false	0	BAG4	34452
549648382559775	0.007435243264327201	0.18193449334698056	0.0		9	2	1	true	false		TNIK	43.0	1	0		1.0	false	0	TNIK	34452
4742616033755270	0.010487038824046798	0.2108540925266904	0.0		8	3	1	true	false		WEE1	32.0	2	0		1.0	false	0	WEE1	46836
6448663853727140	0.001066917831623719	0.15507088331515811	0.16666666666666666		10	3	2	true	false		SKIL	3.46667e+16	1	0		1.0	false	0	SKIL	3624
45047	0.04771192997307313	0.6666666666666666	0.16666666666666666		2	3	2	true	false		SUCLA2	4.66667e+16	1	0		1.0	false	0	SUCLA2	165565
6448663853727140	7.61717e+11	0.15507088331515811	0.25		10	4	3	true	false		SIK1	54.25	1	0		1.0	false	0	SIK1	15025
0.0	0.0	0.0	0.0		0	1	1	true	false		ZNHIT2	24.0	0	0		1.0	false	0	ZNHIT2	0
0.0	0.0	0.0	0.0		0	1	1	true	false		ZNF763	24.0	0	0		1.0	false	0	ZNF763	0
0.0	0.0	0.0	0.0		0	1	1	true	false		RARRES1	24.0	0	0		1.0	false	0	RARRES1	0
0.0	0.0	0.0	0.0		0	1	1	true	false		POMT2	24.0	0	0		1.0	false	0	POMT2	0
0.0	0.0	0.0	0.0		0	1	1	true	false		PLXNB3	24.0	0	0		1.0	false	0	PLXNB3	0
0.0	0.0	0.0	0.0		0	2	2	true	false		NES	14.0	0	0		1.0	false	0	NES	0
0.0	0.0	0.0	0.0		0	1	1	true	false		KSR1	24.0	0	0		1.0	false	0	KSR1	0
0.0	0.0	0.0	0.0		0	1	1	true	false		ESRP2	24.0	0	0		1.0	false	0	ESRP2	0
0.0	0.0	0.0	0.0		0	1	1	true	false		NCBP3	24.0	0	0		1.0	false	0	NCBP3	0
0.0	0.0	0.0	0.0		0	1	1	true	false		BICD2	24.0	0	0		1.0	false	0	BICD2	0
0.0	0.0	0.0	0.0		0	1	1	true	false		ARL2	24.0	0	0		1.0	false	0	ARL2	0
0.0	0.0	0.0	0.0		0	1	1	true	false		AHCYL1	24.0	0	0		1.0	false	0	AHCYL1	0
3451476793248940	1456117246732610	0.28973105134474325	0.5		7	3	1	true	false		MPL	5.13333e+16	2	0		1.0	false	0	MPL	5109280
0.0	0.0	0.0	0.0		0	1	1	true	false		CIP2A	53.0	0	0		1.0	false	0	CIP2A	0
0.0	0.0	0.0	0.0		0	1	1	true	false		GP5	53.0	0	0		1.0	false	0	GP5	0
0.0	0.0	0.0	0.5		0	2	2	true	false		FLI1	29.0	0	0		1.0	false	0	FLI1	0
6.43601e+16	1723668295820010	0.15537587412587414	0.003676470588235294		10	17	15	true	false		PDPK1	1.74706e+16	2	0		1.0	false	0	PDPK1	6155043
0.0	0.0	0.0	0.0		0	1	1	true	false		WWOX	45.0	0	0		1.0	false	0	WWOX	0
0.0	0.0	0.0	0.0		0	1	1	true	false		RASGEF1B	45.0	0	0		1.0	false	0	RASGEF1B	0
0.0	0.0	0.0	0.0		0	1	1	true	false		PPP1R13B	45.0	0	0		1.0	false	0	PPP1R13B	0
0.0	0.0	0.0	0.0		0	1	1	true	false		POLD1	45.0	0	0		1.0	false	0	POLD1	0
0.0	0.0	0.0	0.0		0	2	2	true	false		MAP1LC3B	2023-05-27	0	0		1.0	false	0	MAP1LC3B	0
0.0	0.0	0.0	0.0		0	1	1	true	false		MAP1LC3A	45.0	0	0		1.0	false	0	MAP1LC3A	0
0.0	0.0	0.0	0.0		0	1	1	true	false		HMGA1	45.0	0	0		1.0	false	0	HMGA1	0
0.0	0.0	0.0	0.0		0	1	1	true	false		FANCA	45.0	0	0		1.0	false	0	FANCA	0
0.0	0.0	0.0	0.0		0	1	1	true	false		ERCC1	45.0	0	0		1.0	false	0	ERCC1	0
0.0	0.0	0.0	0.0		0	1	1	true	false		CTNND2	45.0	0	0		1.0	false	0	CTNND2	0
0.0	0.0	0.0	0.0		0	1	1	true	false		CTNNBIP1	45.0	0	0		1.0	false	0	CTNNBIP1	0
0.0	0.0	0.0	0.0		0	1	1	true	false		CDAN1	45.0	0	0		1.0	false	0	CDAN1	0
1.0	0.0940149590360766	1.0	0.0		1	4	1	true	false		MYCN	2023-05-13	3	0		1.0	false	0	MYCN	360808
0.0	0.0	0.0	0.0		0	1	1	true	false		SLC4A2	24.0	0	0		1.0	false	0	SLC4A2	0
0.0	0.0	0.0	0.0		0	1	1	true	false		PTP4A1	24.0	0	0		1.0	false	0	PTP4A1	0
5.31646e+16	0.13719428583302315	0.1880952380952381	0.06666666666666667		9	6	5	true	false		CDK5R1	3.16667e+16	1	0		1.0	false	0	CDK5R1	509272
0.0	0.0	0.0	0.0		0	1	1	true	false		KLF1	11.0	0	0		1.0	false	0	KLF1	0
0.0	0.0	0.0	0.0		0	1	1	true	false		GSTM1	11.0	0	0		1.0	false	0	GSTM1	0
0.0	0.0	0.0	0.0		0	1	1	true	false		NPPA	18.0	0	0		1.0	false	0	NPPA	0
0.0	0.0	0.0	0.0		0	1	1	true	false		LEFTY1	12.0	0	0		1.0	false	0	LEFTY1	0
0.0	0.0	0.0	0.0		0	1	1	true	false		PFKL	30.0	0	0		1.0	false	0	PFKL	0
0.0	0.0	0.0	0.0		0	2	2	true	false		ID2	21.0	0	0		1.0	false	0	ID2	0
1.66667e+16	0.030057507219340706	0.6	0.023809523809523808		2	7	6	true	false		PKM	21.0	1	0		1.0	false	0	PKM	83651
0.0	0.0	0.0	0.0		0	1	1	true	false		TP53I3	100.0	0	0		1.0	false	0	TP53I3	0
0.0	0.0	0.0	0.5		0	2	2	true	false		SLC2A1	65.0	0	0		1.0	false	0	SLC2A1	0
0.0	0.0	0.0	0.0		0	1	1	true	false		SIVA1	100.0	0	0		1.0	false	0	SIVA1	0
0.0	0.0	0.0	0.0		0	1	1	true	false		RASSF1	100.0	0	0		1.0	false	0	RASSF1	0
0.0	0.0	0.0	0.0		0	1	1	true	false		GADD45G	100.0	0	0		1.0	false	0	GADD45G	0
4.99297e+16	0.7694209405912551	0.20028169014084507	0.0		8	5	4	true	false		CASP6	2023-02-26	1	0		1.0	false	0	CASP6	1875898
3590717299578050	4372676360641140	0.2784958871915394	0.09523809523809523		7	8	4	true	false		GDF15	3.97143e+16	4	1		1.0	false	0	GDF15	17202428
4479606188466940	0.25229646799898603	0.22323390894819464	0.03296703296703297		8	14	13	true	false		HGF	2023-05-25	1	0		1.0	false	0	HGF	906143
539521800281294	0.0	0.18534932221063607	0.5		9	2	1	true	false		FBXW7	61.0	1	0		1.0	false	0	FBXW7	0
5.56399e+16	0.0	0.17972699696663297	0.5		8	2	1	true	false		BTG2	62.5	1	0		1.0	false	0	BTG2	0
0.0	0.0	0.0	0.0		0	1	1	true	false		LYL1	18.0	0	0		1.0	false	0	LYL1	0
0.0	0.0	0.0	0.0		0	1	1	true	false		ICAM4	18.0	0	0		1.0	false	0	ICAM4	0
0.0	0.0	0.0	0.0		0	1	1	true	false		HMGB1	18.0	0	0		1.0	false	0	HMGB1	0
0.0	0.0	0.0	0.0		0	2	2	true	false		FDPS	2023-05-19	0	0		1.0	false	0	FDPS	0
3919831223628690	2315761688432720	0.2551130247578041	0.3333333333333333		7	3	2	true	false		FCER1A	2.33333e+16	1	0		1.0	false	0	FCER1A	7821698
0.0	0.0	0.0	0.0		0	1	1	true	false		EFCAB2	18.0	0	0		1.0	false	0	EFCAB2	0
0.0	0.0	0.0	0.0		0	1	1	true	false		CCRL2	18.0	0	0		1.0	false	0	CCRL2	0
0.0	0.0	0.0	0.0		0	1	1	true	false		AMOTL1	18.0	0	0		1.0	false	0	AMOTL1	0
0.0	0.0	0.0	0.0		0	1	1	true	false		ETF1	8.0	0	0		1.0	false	0	ETF1	0
0.0	0.0	0.0	0.0		0	1	1	true	false		CALD1	56.0	0	0		1.0	false	0	CALD1	0
0.0	0.0	0.0	0.5		0	2	2	true	false		ATP1B1	30.0	0	0		1.0	false	0	ATP1B1	0
1.0	0.003873922915798934	1.0	0.08333333333333333		1	4	3	true	false		NR3C2	16.0	1	0		1.0	false	0	NR3C2	36831
3040787623066100	506251632178824	0.3288621646623497	0.05136986301369863		7	73	38	true	false		MAPK11	2.93288e+16	35	0		1.0	false	0	MAPK11	30445970
5313642756680730	3.63505e+11	0.18819481206987826	0.0		9	2	1	true	false		TDG	57.5	1	0		1.0	false	0	TDG	3888
4064697609001400	1.7538e+16	0.24602076124567474	0.03333333333333333		7	10	5	true	false		USF1	25.0	5	0		1.0	false	0	USF1	6769918
4991561181434590	0.05519380098283154	0.2003381234150465	0.07846153846153846		8	26	25	true	false		NRAS	2496153846153840	1	0		1.0	false	0	NRAS	345622
0.0	0.0	0.0	0.0		0	2	2	true	false		XBP1	8.0	0	0		1.0	false	0	XBP1	0
1.0	0.003745127487322023	1.0	0.0		1	2	1	true	false		RUNX3	12.0	1	0		1.0	false	0	RUNX3	19565
0.0	0.0	0.0	0.0		0	1	1	true	false		ZNF367	64.0	0	0		1.0	false	0	ZNF367	0
0.0	0.0	0.0	0.0		0	1	1	true	false		ZC3HAV1	64.0	0	0		1.0	false	0	ZC3HAV1	0
0.0	0.0	0.0	0.0		0	1	1	true	false		SNRNP27	64.0	0	0		1.0	false	0	SNRNP27	0
0.0	0.0	0.0	0.0		0	1	1	true	false		S100A10	64.0	0	0		1.0	false	0	S100A10	0
0.0	0.0	0.0	0.0		0	1	1	true	false		NAA35	64.0	0	0		1.0	false	0	NAA35	0
0.0	0.0	0.0	0.0		0	1	1	true	false		MX1	64.0	0	0		1.0	false	0	MX1	0
0.0	0.0	0.0	0.0		0	1	1	true	false		MED16	64.0	0	0		1.0	false	0	MED16	0
0.0	0.0	0.0	0.0		0	1	1	true	false		LAP3	64.0	0	0		1.0	false	0	LAP3	0
0.0	0.0	0.0	0.0		0	1	1	true	false		ISG20	64.0	0	0		1.0	false	0	ISG20	0
0.0	0.0	0.0	0.0		0	1	1	true	false		ISG15	64.0	0	0		1.0	false	0	ISG15	0
4.08861e+16	0.7566040278163825	0.24458204334365327	0.1		7	5	2	true	false		IRF9	31.0	3	0		1.0	false	0	IRF9	2708980
1.0	0.06149201804853289	1.0	0.07142857142857142		1	7	6	true	false		IRF8	2.75714e+16	1	0		1.0	false	0	IRF8	134131
0.0	0.0	0.0	0.0		0	1	1	true	false		IFITM3	64.0	0	0		1.0	false	0	IFITM3	0
0.0	0.0	0.0	0.0		0	1	1	true	false		IFITM1	64.0	0	0		1.0	false	0	IFITM1	0
0.0	0.0	0.0	0.0		0	1	1	true	false		IFIT1	64.0	0	0		1.0	false	0	IFIT1	0
0.0	0.0	0.0	0.0		0	1	1	true	false		IFI6	64.0	0	0		1.0	false	0	IFI6	0
0.0	0.0	0.0	0.0		0	1	1	true	false		IFI35	64.0	0	0		1.0	false	0	IFI35	0
0.0	0.0	0.0	0.0		0	1	1	true	false		HCFC1	64.0	0	0		1.0	false	0	HCFC1	0
3.41772e+16	1.97167e+16	0.29259259259259257	0.06666666666666667		7	11	4	true	false		EIF2AK2	36.5	7	1		1.0	false	0	EIF2AK2	8469563
0.0	0.0	0.0	0.0		0	1	1	true	false		ATG4C	64.0	0	0		1.0	false	0	ATG4C	0
0.0	0.0	0.0	0.0		0	1	1	true	false		ADAR	64.0	0	0		1.0	false	0	ADAR	0
0.0	0.0	0.0	0.0		0	2	2	true	false		SLC20A1	32.0	0	0		1.0	false	0	SLC20A1	0
0.0	0.0	0.0	0.0		0	2	2	true	false		CDK11A	53.5	0	0		1.0	false	0	CDK11A	0
3609001406469760	0.13090499315696755	0.2770849571317225	0.08928571428571429		7	8	3	true	false		CD4	40.75	5	0		1.0	false	0	CD4	550786
0.0	0.0	0.0	0.0		0	1	1	true	false		BDNF	54.0	0	0		1.0	false	0	BDNF	0
0.0	0.0	0.0	0.0		0	2	2	true	false		MECOM	29.0	0	0		1.0	false	0	MECOM	0
5628691983122360	0.12268583710925395	0.17766116941529236	0.07142857142857142		9	8	6	true	false		FLT3	23.0	2	0		1.0	false	0	FLT3	342258
549648382559775	0.29472740041367457	0.18193449334698056	0.0		9	4	3	true	false		CTBP2	1975-12-01	1	0		1.0	false	0	CTBP2	974927
5385372714486630	0.6727547583158026	0.18568816923478718	0.0		9	6	4	true	false		ITCH	3.63333e+16	2	0		1.0	false	0	ITCH	2198854
5459915611814340	0.004266461887607219	0.18315301391035546	0.08333333333333333		8	4	2	true	false		SIRT1	45.25	2	0		1.0	false	0	SIRT1	50327
3.60478e+16	1132576406015870	0.277409285992977	0.09166666666666666		7	16	3	true	false		SUMO1	293125	13	0		1.0	false	0	SUMO1	6431539
3.97187e+16	0.8432924963556863	0.25177053824362605	0.02813852813852814		7	23	18	true	false		MAPK12	2.26364e+16	5	1		1.0	false	0	MAPK12	3464604
549648382559775	0.030432459272669205	0.18193449334698056	0.07142857142857142		9	8	7	true	false		CTBP1	27.75	1	0		1.0	false	0	CTBP1	155434
0.0	0.0	0.0	0.0		0	1	1	true	false		USP7	87.0	0	0		1.0	false	0	USP7	0
3609001406469760	6032809334536760	0.2770849571317225	0.03636363636363636		6	11	6	true	false		HMOX1	3.02727e+16	5	0		1.0	false	0	HMOX1	23118768
0.0	0.0	0.0	0.0		0	1	1	true	false		ETV6	87.0	0	0		1.0	false	0	ETV6	0
0.0	0.0	0.0	0.0		0	1	1	true	false		CISH	87.0	0	0		1.0	false	0	CISH	0
0.0	0.0	0.0	0.0		0	1	1	true	false		A2M	87.0	0	0		1.0	false	0	A2M	0
45047	0.13729821379757967	0.6666666666666666	0.16666666666666666		2	3	2	true	false		PRDM1	6.33333e+16	1	0		1.0	false	0	PRDM1	902181
5059071729957800	0.04548487513210357	0.19766472060050042	0.0		8	2	1	true	false		GLB1	48.5	1	0		1.0	false	0	GLB1	166831
4360056258790430	0.6651161137373105	0.2293548387096774	0.2		7	6	4	true	false		E2F2	2.58333e+16	2	0		1.0	false	0	E2F2	2067199
5313642756680730	0.0015819475061556358	0.18819481206987826	0.0		9	2	1	true	false		PELP1	48.5	1	0		1.0	false	0	PELP1	16339
4358649789029530	0.14822683299404738	0.22942884801548888	0.14285714285714285		7	7	5	true	false		E2F3	3.82857e+16	2	0		1.0	false	0	E2F3	567406
5381153305203930	0.003067623339203573	0.18583376894929432	0.0		8	4	3	true	false		TFDP2	17.25	1	0		1.0	false	0	TFDP2	45701
5150492264416310	0.2232158519569785	0.19415619879847076	0.025735294117647058		9	17	15	true	false		ABL1	2.30588e+16	2	0		1.0	false	0	ABL1	1075572
5423347398030940	0.004626442333661567	0.18438796680497926	0.0		9	2	1	true	false		NR1I2	28.0	1	0		1.0	false	0	NR1I2	6589
5.94515e+16	0.009432351922191433	0.16820440028388928	0.05		9	5	4	true	false		ZBTB16	48.4	1	0		1.0	false	0	ZBTB16	46320
0.0	0.0	0.0	0.0		0	1	1	true	false		HEMGN	17.0	0	0		1.0	false	0	HEMGN	0
0.0	0.0	0.0	0.3		0	5	5	true	false		CYBB	2023-04-15	0	0		1.0	false	0	CYBB	0
5.56399e+16	0.005778476697594386	0.17972699696663297	0.08333333333333333		8	4	3	true	false		KEAP1	2023-05-18	1	0		1.0	false	0	KEAP1	10803
3047819971870600	3.178e+16	0.3281033687125057	0.04523809523809524		6	21	3	true	false		HDAC2	3.02381e+16	18	0		1.0	false	0	HDAC2	15396540
3.44444e+16	0.979472435627533	0.29032258064516125	0.10526315789473684		7	20	7	true	false		HDAC3	36.6	13	0		1.0	false	0	HDAC3	4884111
5393811533052030	0.002726853756265512	0.18539765319426338	0.0		9	2	1	true	false		SSRP1	2023-05-29	1	0		1.0	false	0	SSRP1	9332
3990154711673690	1.02349e+16	0.2506168487839267	0.09523809523809523		8	7	2	true	false		TLE1	2.65714e+16	5	0		1.0	false	0	TLE1	4703314
3.40647e+16	2.59144e+16	0.2935590421139554	0.08262108262108261		7	27	11	true	false		HDAC1	2762962962962960	16	0		1.0	false	0	HDAC1	11376219
1.0	0.004118675442204871	1.0	0.16666666666666666		1	3	2	true	false		SPIB	22.0	1	0		1.0	false	0	SPIB	10416
3.08579e+16	1660642207047500	0.3240656335460346	0.07692307692307693		7	52	25	true	false		MAPK9	3859615384615380	27	0		1.0	false	0	MAPK9	14776099
3.53727e+16	0.5275292785574365	0.2827037773359841	0.03333333333333333		6	6	3	true	false		SET	2.88333e+16	3	0		1.0	false	0	SET	2074237
0.0	0.0	0.0	0.0		0	1	1	true	false		PLIN2	16.0	0	0		1.0	false	0	PLIN2	0
1.0	0.4041398144339321	1.0	0.0		1	4	3	true	false		NR1D1	17.25	1	0		1.0	false	0	NR1D1	1393543
0.0	0.0	0.0	0.0		0	1	1	true	false		CD36	16.0	0	0		1.0	false	0	CD36	0
4009845288326300	1.78287e+16	0.2493861802876184	0.0		7	4	3	true	false		TGFBR1	11.0	1	0		1.0	false	0	TGFBR1	6362956
0.0	0.0	0.0	0.0		0	1	1	true	false		SMS	55.0	0	0		1.0	false	0	SMS	0
0.0	0.0	0.0	0.0		0	1	1	true	false		DDT	55.0	0	0		1.0	false	0	DDT	0
5315049226441630	0.0	0.18814501190791214	0.5		9	2	1	true	false		FKBP5	55.5	1	0		1.0	false	0	FKBP5	0
5315049226441630	0.0	0.18814501190791214	0.5		9	2	1	true	false		SUMO2	55.5	1	0		1.0	false	0	SUMO2	0
5313642756680730	0.009748298516259848	0.18819481206987826	0.03333333333333333		9	6	5	true	false		SGK1	3.58333e+16	1	0		1.0	false	0	SGK1	131271
440365682137834	0.5828852716587201	0.22708399872245288	0.08181818181818182		8	11	7	true	false		IRF1	3854545454545450	4	0		1.0	false	0	IRF1	2553080
2.77215e+16	7.62652e+16	0.3607305936073059	0.09086879432624113		6	50	21	true	false		LCK	3.83333e+16	29	2		1.0	false	0	LCK	33790841
0.0	0.0	0.0	0.0		0	1	1	true	false		GLCE	19.0	0	0		1.0	false	0	GLCE	0
0.0	0.0	0.0	0.0		0	1	1	true	false		DACH1	51.0	0	0		1.0	false	0	DACH1	0
3669479606188460	0.6911854009927113	0.2725182062092756	0.03787878787878788		7	13	6	true	false		BTRC	28.25	7	1		1.0	false	0	BTRC	3701484
4142053445850910	1.1083e+16	0.24142614601018675	0.03333333333333333		7	10	7	true	false		ATF1	2023-03-22	3	0		1.0	false	0	ATF1	3609955
3389592123769330	1.80476e+16	0.2950207468879668	0.12727272727272726		7	11	3	true	false		HSPB1	4709090909090900	8	0		1.0	false	0	HSPB1	9315029
0.0	0.0	0.0	0.0		0	1	1	true	false		FOXP1	42.0	0	0		1.0	false	0	FOXP1	0
5315049226441630	0.0080432016442562	0.18814501190791214	0.08333333333333333		9	9	8	true	false		NCOA2	3522222222222220	1	0		1.0	false	0	NCOA2	86355
0.0	0.0	0.0	0.0		0	5	5	true	false		VDR	2023-08-24	0	0		1.0	false	0	VDR	0
0.0	0.0	0.0	0.5		0	2	2	true	false		TFPI2	53.0	0	0		1.0	false	0	TFPI2	0
0.0	0.0	0.0	0.25		0	4	4	true	false		DDIT3	30.0	0	0		1.0	false	0	DDIT3	0
4994374120956390	0.05198544998378542	0.20022528865108422	0.10833333333333334		8	16	15	true	false		EDN1	34125	1	0		1.0	false	0	EDN1	267452
4478199718706040	0.6674152417360223	0.22330402010050251	0.15833333333333333		8	16	15	true	false		IL1B	438125	1	0		1.0	false	0	IL1B	2036512
4475386779184240	0.04371492597102103	0.22344437460716532	0.2		8	5	3	true	false		ATF3	42.8	2	0		1.0	false	0	ATF3	300779
40042194092827	0.019166905396849017	0.24973656480505796	0.35714285714285715		7	7	5	true	false		TGFBR2	4.07143e+16	2	0		1.0	false	0	TGFBR2	160847
4760900140646970	0.023212398442184264	0.21004431314623337	0.06666666666666667		8	6	5	true	false		FGF2	44.0	1	0		1.0	false	0	FGF2	143791
4679324894514760	0.1012677430871941	0.21370604147880973	0.26666666666666666		8	6	3	true	false		SMAD6	3.63333e+16	3	0		1.0	false	0	SMAD6	997511
5275668073136420	1203209078077060	0.18954945347907226	0.044444444444444446		8	10	9	true	false		WNT1	2023-07-17	1	0		1.0	false	0	WNT1	2959559
1.0	0.40236870972165095	1.0	0.08333333333333333		1	4	3	true	false		HEY2	16.25	1	0		1.0	false	0	HEY2	1874335
490436005625879	0.07792712114979658	0.20390020074562662	0.0		8	4	3	true	false		BMP4	17.0	1	0		1.0	false	0	BMP4	654094
5208157524613220	1.75996e+16	0.19200648123143396	0.057692307692307696		8	13	8	true	false		RBPJ	1946153846153840	5	0		1.0	false	0	RBPJ	7814012
5277074542897320	1102577609304040	0.18949893390191896	0.05555555555555555		8	9	8	true	false		RBPJL	2.53333e+16	1	0		1.0	false	0	RBPJL	4918224
0.0	0.0	0.0	0.0		0	1	1	true	false		AMHR2	7.0	0	0		1.0	false	0	AMHR2	0
0.0	0.0	0.0	0.0		0	2	2	true	false		MYBL2	2023-05-28	0	0		1.0	false	0	MYBL2	0
4.38819e+16	0.9260322359388298	0.2278846153846154	0.05		7	6	5	true	false		HIC1	32.6	1	1		1.0	false	0	HIC1	2102288
0.0	0.0	0.0	0.16666666666666666		0	3	3	true	false		BGLAP	56.0	0	0		1.0	false	0	BGLAP	0
5005625879043600	0.3994241053064583	0.19977521775779714	0.16666666666666666		8	3	2	true	false		BAMBI	3.86667e+16	1	0		1.0	false	0	BAMBI	2278211
5946554149085790	0.08673132734166901	0.16816461684011355	0.16071428571428573		9	8	7	true	false		GATA3	42.5	1	0		1.0	false	0	GATA3	309657
5472573839662440	0.5357844785942126	0.18272937548188128	0.047619047619047616		9	7	3	true	false		NR5A1	2.25714e+16	4	0		1.0	false	0	NR5A1	2684352
4243319268635720	1.13522e+16	0.2356645674511104	0.06666666666666667		8	6	3	true	false		HDAC7	3.51667e+16	3	0		1.0	false	0	HDAC7	6088040
4571026722925450	2980443276677430	0.21876923076923077	0.06		7	25	22	true	false		NFE2L2	29.44	3	0		1.0	false	0	NFE2L2	11898294
4561181434599150	7510656819860720	0.21924144310823312	0.007142857142857143		8	21	7	true	false		YY1	1.15714e+16	14	0		1.0	false	0	YY1	52996514
4.74543e+16	4.67871e+16	0.2107291049199763	0.034420289855072464		8	25	18	true	false		SPI1	1.97917e+16	7	1		1.0	false	0	SPI1	19425472
4.79747e+16	1.41898e+16	0.20844327176781002	0.04395604395604396		8	14	13	true	false		CREB5	2023-05-26	1	0		1.0	false	0	CREB5	4049865
4714486638537270	0.03248294215709732	0.21211217183770886	0.14285714285714285		8	8	5	true	false		ARNT	43125	3	0		1.0	false	0	ARNT	153965
5315049226441630	0.0	0.18814501190791214	0.5		9	3	2	true	false		SMARCC1	7333333333333330	1	0		1.0	false	0	SMARCC1	0
6472573839662440	0.9125582103532429	0.15449804432855282	0.0		10	5	2	true	false		HIPK2	29.0	3	0		1.0	false	0	HIPK2	3386046
2661040787623060	1.07694e+16	0.37579281183932345	0.059559372666168786		6	106	49	true	false		MAPK14	3.18846e+16	57	2		1.0	false	0	MAPK14	67704017
5137834036568210	0.06446216791422538	0.1946345469477142	0.07142857142857142		8	14	13	true	false		PRKAB1	36.0	1	0		1.0	false	0	PRKAB1	328255
5132208157524610	0.007443810909497098	0.19484790353521514	0.0		9	3	1	true	false		NLK	2.43333e+16	2	0		1.0	false	0	NLK	33538
4.90717e+16	0.07039202404250704	0.20378331900257954	0.25		8	5	4	true	false		BMP2	2023-06-27	1	0		1.0	false	0	BMP2	630388
4742616033755270	0.821797771121563	0.2108540925266904	0.03787878787878788		8	12	8	true	false		KLF4	3.99167e+16	4	0		1.0	false	0	KLF4	2734810
0.0	0.0	0.0	0.0		0	1	1	true	false		PCK2	78.0	0	0		1.0	false	0	PCK2	0
0.0	0.0	0.0	0.0		0	1	1	true	false		OPTN	78.0	0	0		1.0	false	0	OPTN	0
0.0	0.0	0.0	0.08333333333333333		0	4	4	true	false		IRF7	47.0	0	0		1.0	false	0	IRF7	0
6246132208157520	0.09195820365349999	0.160099076784508	0.0		9	6	4	true	false		EPAS1	22.0	2	0		1.0	false	0	EPAS1	252128
0.0	0.0	0.0	0.5		0	2	2	true	false		CXCL1	60.5	0	0		1.0	false	0	CXCL1	0
0.0	0.0	0.0	0.5		0	2	2	true	false		CTSB	60.5	0	0		1.0	false	0	CTSB	0
0.0	0.0	0.0	0.5		0	2	2	true	false		CD58	60.5	0	0		1.0	false	0	CD58	0
0.0	0.0	0.0	0.5		0	2	2	true	false		BIRC2	60.5	0	0		1.0	false	0	BIRC2	0
0.0	0.0	0.0	0.5		0	2	2	true	false		AGER	60.5	0	0		1.0	false	0	AGER	0
4293952180028120	1.01924e+16	0.23288568621028496	0.14285714285714285		8	7	5	true	false		BCL3	3.97143e+16	2	0		1.0	false	0	BCL3	4934602
6220815752461320	0.3005743450618526	0.16075062174994348	0.09285714285714286		10	21	19	true	false		IL6	3357142857142850	2	0		1.0	false	0	IL6	1115187
2.91421e+16	254274213632045	0.34314671814671815	0.06670929241261722		6	78	36	true	false		TGFB1	3044927536231880	42	9		1.0	false	0	TGFB1	135796540
5313642756680730	0.002809539857828483	0.18819481206987826	0.0		9	2	1	true	false		SMARCE1	44.0	1	0		1.0	false	0	SMARCE1	26070
0.0	0.0	0.0	0.0		0	1	1	true	false		VAMP2	54.0	0	0		1.0	false	0	VAMP2	0
0.0	0.0	0.0	0.0		0	2	2	true	false		UTRN	31.0	0	0		1.0	false	0	UTRN	0
0.0	0.0	0.0	0.0		0	1	1	true	false		UGDH	54.0	0	0		1.0	false	0	UGDH	0
0.0	0.0	0.0	0.0		0	1	1	true	false		TPI1	54.0	0	0		1.0	false	0	TPI1	0
0.0	0.0	0.0	0.10714285714285714		0	8	8	true	false		TIMP1	52625	0	0		1.0	false	0	TIMP1	0
0.0	0.0	0.0	0.0		0	2	2	true	false		TAF7	34.0	0	0		1.0	false	0	TAF7	0
0.0	0.0	0.0	0.0		0	1	1	true	false		SMPD1	54.0	0	0		1.0	false	0	SMPD1	0
0.0	0.0	0.0	0.0		0	1	1	true	false		PRSS50	54.0	0	0		1.0	false	0	PRSS50	0
0.0	0.0	0.0	0.0		0	4	4	true	false		OPRM1	36.75	0	0		1.0	false	0	OPRM1	0
0.0	0.0	0.0	0.0		0	2	2	true	false		KRT5	34.0	0	0		1.0	false	0	KRT5	0
2.89592e+16	810562452011482	0.345313258863526	0.07575757575757576		6	12	6	true	false		KDR	57.0	6	0		1.0	false	0	KDR	23784599
3.70323e+16	0.018488749652000216	0.27003418154196734	0.0		7	4	2	true	false		ITGA5	54.75	2	0		1.0	false	0	ITGA5	166664
0.0	0.0	0.0	0.0		0	5	5	true	false		IGF2	2023-02-24	0	0		1.0	false	0	IGF2	0
0.0	0.0	0.0	0.0		0	1	1	true	false		HTT	54.0	0	0		1.0	false	0	HTT	0
0.0	0.0	0.0	0.0		0	1	1	true	false		HPR	54.0	0	0		1.0	false	0	HPR	0
3.43319e+16	2.51507e+16	0.291274068004916	0.15		7	5	3	true	false		GFER	58.2	2	0		1.0	false	0	GFER	7575616
0.0	0.0	0.0	0.0		0	2	2	true	false		CYP11A1	2023-05-30	0	0		1.0	false	0	CYP11A1	0
0.0	0.0	0.0	0.0		0	1	1	true	false		CXCL5	54.0	0	0		1.0	false	0	CXCL5	0
0.0	0.0	0.0	0.0		0	4	4	true	false		CTSD	42.0	0	0		1.0	false	0	CTSD	0
4125175808720110	0.19234097024899818	0.24241391067166723	0.14285714285714285		7	7	6	true	false		CREM	47.0	1	0		1.0	false	0	CREM	469670
3.55696e+16	1.92983e+16	0.2811387900355872	0.12637362637362637		7	14	8	true	false		CCL2	4.47143e+16	6	0		1.0	false	0	CCL2	10235842
0.0	0.0	0.0	0.0		0	1	1	true	false		BSG	54.0	0	0		1.0	false	0	BSG	0
0.0	0.0	0.0	0.0		0	1	1	true	false		ATP2A2	54.0	0	0		1.0	false	0	ATP2A2	0
3.62447e+16	0.9044246634273518	0.27590221187427244	0.047619047619047616		7	7	4	true	false		APP	3.88571e+16	3	0		1.0	false	0	APP	2878322
0.0	0.0	0.0	0.0		0	3	3	true	false		ALDOA	2.86667e+16	0	0		1.0	false	0	ALDOA	0
3451476793248940	5.47035e+16	0.28973105134474325	0.04338549075391181		7	38	21	true	false		NOTCH1	2368421052631570	17	0		1.0	false	0	NOTCH1	20937263
5313642756680730	0.002077494208110252	0.18819481206987826	0.0		9	3	2	true	false		HEXIM1	3.53333e+16	1	0		1.0	false	0	HEXIM1	22625
5555555555555550	0.26780027233102327	0.18	0.1		9	5	4	true	false		KAT2B	44.6	1	0		1.0	false	0	KAT2B	2839383
440084388185654	4254013150785260	0.22722914669223396	0.02813852813852814		8	22	18	true	false		TP63	1.85455e+16	4	0		1.0	false	0	TP63	14270870
4258790436005620	0.42783334241758714	0.2348084544253633	0.019230769230769232		8	13	10	true	false		CSF1R	24.0	3	0		1.0	false	0	CSF1R	1855330
0.0	0.0	0.0	0.3333333333333333		0	4	4	true	false		AHR	50.5	0	0		1.0	false	0	AHR	0
3.15331e+16	4143510607312600	0.31712756467439784	0.12807881773399016		6	34	16	true	false		TGFB2	3.22759e+16	18	5		1.0	false	0	TGFB2	23045954
49971870604782	0.208846197206746	0.20011258091753448	0.045454545454545456		8	12	8	true	false		TFDP1	24.0	4	0		1.0	false	0	TFDP1	1389711
3.33755e+16	0.9660237155532176	0.29962073324905186	0.16017316017316016		6	26	11	true	false		TGFB3	3218181818181810	15	4		1.0	false	0	TGFB3	8820268
3841068917018280	0.011102300070544675	0.26034419626510436	0.07142857142857142		7	8	1	true	false		PIM2	50.5	7	0		1.0	false	0	PIM2	62832
3.37412e+16	0.01875948471214332	0.2963734889537307	0.21428571428571427		7	8	1	true	false		CAPN1	71.0	7	0		1.0	false	0	CAPN1	128268
4236286919831220	0.029112263494692134	0.2360557768924303	0.1		8	5	4	true	false		BAD	64.0	1	0		1.0	false	0	BAD	166899
4236286919831220	0.0057350978067418285	0.2360557768924303	0.0		8	3	2	true	false		BCL2L1	9266666666666660	1	0		1.0	false	0	BCL2L1	50383
2.92264e+16	0.35239442809115135	0.3421559191530318	0.12222222222222222		6	11	3	true	false		ERBB3	65.1	8	1		1.0	false	0	ERBB3	1783910
3277074542897320	0.020548193582537417	0.30515021459227465	0.2		6	6	2	true	false		ITGB4	8083333333333330	4	0		1.0	false	0	ITGB4	295184
5374120956399430	0.020196618653013216	0.18607694320858414	0.1		9	5	3	true	false		EZR	64.6	2	0		1.0	false	0	EZR	124345
3189873417721510	0.0025003232162576286	0.3134920634920635	0.16666666666666666		6	7	1	true	false		RASGRF1	85.0	6	0		1.0	false	0	RASGRF1	39909
5985935302390990	0.014328580854949109	0.1670582706766917	0.0		9	2	1	true	false		CASP9	86.0	1	0		1.0	false	0	CASP9	48200
3.76793e+16	0.0	0.26539753639417696	0.3333333333333333		7	3	1	true	false		CREB3L1	9233333333333330	2	0		1.0	false	0	CREB3L1	0
3.25598e+16	1.49828e+16	0.3071274298056155	0.09722222222222222		6	9	3	true	false		AURKA	5.28889e+16	6	0		1.0	false	0	AURKA	3787451
3748241912798870	0.0017806694990990556	0.2667917448405253	0.08333333333333333		7	4	1	true	false		RASGRP2	85.5	3	0		1.0	false	0	RASGRP2	27987
3.76793e+16	0.0	0.26539753639417696	0.3333333333333333		7	3	1	true	false		CREB3L4	9233333333333330	2	0		1.0	false	0	CREB3L4	0
3.59494e+16	0.11411904744320404	0.27816901408450706	0.25		7	4	2	true	false		ZYX	95.0	2	0		1.0	false	0	ZYX	442329
4485232067510540	0.0	0.22295390404515525	0.5		8	2	1	true	false		SUFU	116.0	1	0		1.0	false	0	SUFU	0
3.4557e+16	0.0013536131536423888	0.28937728937728935	0.45		7	5	1	true	false		NFATC3	63.0	4	0		1.0	false	0	NFATC3	26330
5213783403656820	0.00922647950489515	0.19179929862422446	0.013888888888888888		9	9	1	true	false		YWHAZ	4.13333e+16	8	0		1.0	false	0	YWHAZ	61017
4232067510548520	0.005396921692436506	0.23629112662013957	0.08333333333333333		8	4	2	true	false		RCHY1	77.25	2	0		1.0	false	0	RCHY1	68397
4139240506329110	0.257017616766663	0.2415902140672783	0.16666666666666666		8	4	1	true	false		PSMA8	58.75	3	0		1.0	false	0	PSMA8	1115299
4272855133614620	2.33082e+12	0.23403554970375245	0.16666666666666666		8	3	1	true	false		HDAC5	93.0	2	0		1.0	false	0	HDAC5	4120
3731364275668070	1.51764e+16	0.2679984922728986	0.06190476190476191		7	15	6	true	false		PIM1	4.47333e+16	9	0		1.0	false	0	PIM1	7510544
3590717299578050	9.0835e+11	0.2784958871915394	0.3333333333333333		7	4	1	true	false		ASAP2	109.75	3	0		1.0	false	0	ASAP2	18470
3611814345991560	1149550159621490	0.27686915887850466	0.040437158469945354		7	61	53	true	false		PLCG1	2324590163934420	8	0		1.0	false	0	PLCG1	5337464
3.86217e+16	5.89174e+11	0.2589220684632192	0.13333333333333333		7	6	1	true	false		PIM3	6433333333333330	5	0		1.0	false	0	PIM3	7990
2.87342e+16	0.05093525700938479	0.34801762114537443	0.14285714285714285		6	9	2	true	false		NRG1	81.25	7	1		1.0	false	0	NRG1	436558
4063291139240500	0.0034116569775229067	0.24610591900311524	0.16666666666666666		8	4	2	true	false		HNRNPK	86.75	2	0		1.0	false	0	HNRNPK	36677
6227848101265820	0.009835829247567311	0.1605691056910569	0.16666666666666666		10	4	3	true	false		CTTN	59.0	1	0		1.0	false	0	CTTN	65973
2.6948e+16	1.10633e+16	0.37108559498956156	0.24175824175824176		6	16	5	true	false		FN1	7685714285714280	11	2		1.0	false	0	FN1	7178746
3309423347398030	0.028923165387788666	0.30216744581385463	0.25		6	4	2	true	false		SDC1	117.25	2	0		1.0	false	0	SDC1	462868
3610407876230660	0.0017791440876673654	0.27697701597195173	0.25		7	4	2	true	false		CACNA1A	112.0	2	0		1.0	false	0	CACNA1A	39659
4485232067510540	0.0	0.22295390404515525	0.5		8	2	1	true	false		CSNK1A1L	116.0	1	0		1.0	false	0	CSNK1A1L	0
3.32489e+16	7132920158491370	0.300761421319797	0.034013605442176874		7	49	39	true	false		CSK	2.01429e+16	10	0		1.0	false	0	CSK	43043002
4565400843881850	0.0037598910187477846	0.2190388170055453	0.16666666666666666		8	4	3	true	false		STMN1	60.5	1	0		1.0	false	0	STMN1	36329
3.43179e+16	0.41046415809980424	0.2913934426229508	0.08928571428571429		6	8	1	true	false		CAMKK2	41875	7	0		1.0	false	0	CAMKK2	1412471
3070323488045000	3671029787270750	0.32569857993586804	0.09001782531194295		6	36	22	true	false		MAP2K6	4.49118e+16	14	2		1.0	false	0	MAP2K6	17278177
3338959212376930	1.17536e+16	0.2994945240101095	0.08833333333333333		6	25	18	true	false		NFATC1	42.12	7	0		1.0	false	0	NFATC1	5047846
3962025316455690	0.010500481036289712	0.2523961661341853	0.030303030303030304		7	12	2	true	false		YWHAH	4.11667e+16	10	0		1.0	false	0	YWHAH	76163
3.02391e+16	0.060464791458277746	0.33069767441860465	0.2636363636363636		6	11	2	true	false		RAP1B	8927272727272720	9	0		1.0	false	0	RAP1B	923248
4348804500703230	0.48245897308875335	0.22994825355756793	0.03571428571428571		8	8	2	true	false		CAMKK1	30125	6	0		1.0	false	0	CAMKK1	1659114
3.09423e+16	0.6071278439025595	0.3231818181818182	0.2196969696969697		6	12	4	true	false		PPP2R5D	7041666666666660	8	0		1.0	false	0	PPP2R5D	2055743
3492264416315040	0.06307319387277327	0.28634716069271043	0.1		7	6	2	true	false		CD44	82.5	4	0		1.0	false	0	CD44	334899
4019690576652600	0.0015071021521556327	0.24877536738978306	0.3333333333333333		8	4	1	true	false		FRAT1	73.5	3	0		1.0	false	0	FRAT1	10742
3.32349e+16	0.001608211932103303	0.3008887008040626	0.25		6	4	1	true	false		IRS1	100.25	3	0		1.0	false	0	IRS1	39320
3.77778e+16	0.0010123173884384168	0.2647058823529412	0.0		7	2	1	true	false		LRRFIP1	117.0	1	0		1.0	false	0	LRRFIP1	22192
4123769338959210	0.007556800444603276	0.24249658935879947	0.16666666666666666		7	3	2	true	false		CIITA	8066666666666660	1	0		1.0	false	0	CIITA	105649
3.9339e+16	5.00044e+11	0.25420092956739365	0.0		7	2	1	true	false		CDK16	107.5	1	0		1.0	false	0	CDK16	6531
3350210970464130	0.004742577001595754	0.29848866498740556	0.25555555555555554		7	10	1	true	false		GNG2	73.7	9	0		1.0	false	0	GNG2	55281
5760900140646970	0.17555234602556136	0.173583984375	0.047619047619047616		9	7	6	true	false		TBXA2R	5.42857e+16	1	0		1.0	false	0	TBXA2R	762417
3.45429e+16	0.3090512028929552	0.2894951140065146	0.14835164835164835		7	14	6	true	false		DAXX	5.08571e+16	8	0		1.0	false	0	DAXX	1699278
3.3038e+16	0.016880826765972582	0.30268199233716475	0.14285714285714285		7	8	2	true	false		GNAQ	83875	6	0		1.0	false	0	GNAQ	280095
3.04501e+16	0.055445892187683296	0.32840646651270206	0.25		6	9	2	true	false		RAP1A	9344444444444440	7	0		1.0	false	0	RAP1A	894975
3921237693389590	0.0026516516854405326	0.2550215208034433	0.0		7	3	1	true	false		PTPN12	7733333333333330	2	0		1.0	false	0	PTPN12	30911
3.70605e+16	0.00542974186965361	0.2698292220113852	0.25		7	4	2	true	false		ITGB8	80.0	2	0		1.0	false	0	ITGB8	93496
3390998593530230	0.03410033232995448	0.2948983824139361	0.16666666666666666		7	7	1	true	false		CAPN2	6771428571428570	6	0		1.0	false	0	CAPN2	225556
3.8045e+16	0.0	0.2628465804066543	0.5		7	2	1	true	false		ETV5	145.0	1	0		1.0	false	0	ETV5	0
3.99719e+16	2.33404e+16	0.2501759324419423	0.10989010989010989		7	14	11	true	false		TFAP2A	4807142857142850	3	0		1.0	false	0	TFAP2A	7079234
45047	0.003886328359367567	0.6666666666666666	0.16666666666666666		2	3	2	true	false		CBFA2T3	6766666666666660	1	0		1.0	false	0	CBFA2T3	16760
309985935302391	0.5430927180307225	0.32259528130671505	0.10833333333333334		6	16	3	true	false		ERBB2	56125	13	0		1.0	false	0	ERBB2	2456939
3.47539e+16	1128421067938860	0.2877377579927155	0.07051282051282051		7	13	3	true	false		WT1	4615384615384610	10	0		1.0	false	0	WT1	3866899
5306610407876230	0.05606227669210481	0.18844420885237212	0.11904761904761904		9	7	5	true	false		SMARCC2	5.92857e+16	2	0		1.0	false	0	SMARCC2	289952
3.51617e+16	3.26991e+12	0.2844	0.5		6	2	1	true	false		RARG	138.0	1	0		1.0	false	0	RARG	6324
4412095639943740	0.0011388119377812595	0.22664966528530442	0.0		8	3	1	true	false		NCOA4	7933333333333330	2	0		1.0	false	0	NCOA4	15103
4606188466947960	0.0	0.21709923664122138	0.5		8	2	1	true	false		GRIN2A	114.0	1	0		1.0	false	0	GRIN2A	0
3150492264416310	0.035690092447621675	0.3174107142857143	0.19047619047619047		6	7	2	true	false		ITGB3	9414285714285710	5	0		1.0	false	0	ITGB3	596367
3.74121e+16	0.039447936742872725	0.26729323308270675	0.1		7	5	3	true	false		PPP1R13L	76.6	2	0		1.0	false	0	PPP1R13L	249125
2.75527e+16	8280387671557480	0.3629402756508423	0.05848765432098765		6	81	38	true	false		SRC	3306172839506170	43	0		1.0	false	0	SRC	50078731
3230661040787620	0.16423479553166326	0.30953417501088376	0.09848484848484848		6	12	4	true	false		PRKAA2	58.75	8	0		1.0	false	0	PRKAA2	505049
4506329113924050	7.19283e+11	0.22191011235955055	0.0		8	2	1	true	false		NF2	127.0	1	0		1.0	false	0	NF2	11389
3.41772e+16	0.015120051372030183	0.29259259259259257	0.4		7	6	1	true	false		IL3RA	6733333333333330	5	0		1.0	false	0	IL3RA	181412
4106891701828410	0.0021911639804943687	0.24349315068493152	0.0		8	4	1	true	false		NCOA3	78.5	3	0		1.0	false	0	NCOA3	25101
3630098452883260	5.00044e+11	0.2754746222394421	0.3333333333333333		7	4	1	true	false		ITGB2	96.75	3	0		1.0	false	0	ITGB2	6531
4.94515e+16	0.003593006127997165	0.2022184300341297	0.0		8	2	1	true	false		FLNA	99.0	1	0		1.0	false	0	FLNA	24264
27395	0.0011559160811543206	0.5714285714285714	0.0		3	3	1	true	false		MOS	7833333333333330	2	0		1.0	false	0	MOS	16127
3.2166e+16	0.030724069836642703	0.31088762571053785	0.09523809523809523		6	7	1	true	false		PTPN7	80.0	6	0		1.0	false	0	PTPN7	210277
6137834036568210	0.009451844668542066	0.16292392300641612	0.0		10	3	1	true	false		HMGN1	5.93333e+16	2	0		1.0	false	0	HMGN1	59355
4205344585091420	0.0	0.23779264214046822	0.5		7	2	1	true	false		POLD3	104.5	1	0		1.0	false	0	POLD3	0
3.44163e+16	0.7815476536830819	0.29055986922762567	0.08421052631578947		7	20	6	true	false		PRKAA1	36.6	14	0		1.0	false	0	PRKAA1	3163109
4.0211e+16	0.02394471897433632	0.24868835257082894	0.0		8	4	1	true	false		NCF1	69.0	3	0		1.0	false	0	NCF1	135307
2.76793e+16	1.0955e+16	0.36128048780487804	0.1339031339031339		6	29	18	true	false		CSF2	482962962962963	11	2		1.0	false	0	CSF2	39484824
5725738396624470	0.07116165228737902	0.1746499631540162	0.0		9	5	2	true	false		GLI3	41.4	3	0		1.0	false	0	GLI3	425512
4568213783403650	0.9340281995864365	0.2189039408866995	0.0		8	7	4	true	false		HSF1	3.41429e+16	3	0		1.0	false	0	HSF1	4737520
3.70605e+16	0.023959886568366753	0.2698292220113852	0.15		7	5	3	true	false		ITGB5	65.0	2	0		1.0	false	0	ITGB5	232069
3.76793e+16	0.0	0.26539753639417696	0.3333333333333333		7	3	1	true	false		CREB3L2	9233333333333330	2	0		1.0	false	0	CREB3L2	0
3430379746835440	0.011357491301089087	0.2915129151291513	0.14285714285714285		7	7	2	true	false		GNA15	7742857142857140	5	0		1.0	false	0	GNA15	220774
3.77778e+16	0.0010123173884384168	0.2647058823529412	0.0		7	2	1	true	false		SMC3	117.0	1	0		1.0	false	0	SMC3	22192
3.77637e+16	0.0018894684414726397	0.264804469273743	0.08333333333333333		7	4	3	true	false		PREX1	84.25	1	0		1.0	false	0	PREX1	44124
3518987341772150	0.02479905012646348	0.2841726618705036	0.1		7	6	1	true	false		NPM1	7966666666666660	5	0		1.0	false	0	NPM1	117649
2.78762e+16	1616396551827460	0.35872855701311807	0.11038961038961038		6	22	1	true	false		PRKAR2B	4068181818181810	21	0		1.0	false	0	PRKAR2B	49512395
4374120956399430	0.006445378796270604	0.22861736334405144	0.08333333333333333		8	4	1	true	false		APC	65.5	3	0		1.0	false	0	APC	36739
3.41772e+16	0.015120051372030183	0.29259259259259257	0.4		7	6	1	true	false		CSF2RB	6733333333333330	5	0		1.0	false	0	CSF2RB	181412
349789029535865	0.04430730813872939	0.2858866103739445	0.03333333333333333		7	6	3	true	false		PLCB3	6683333333333330	3	0		1.0	false	0	PLCB3	409072
6416315049226440	0.0	0.15585269618588338	0.5		10	2	1	true	false		STK24	89.5	1	0		1.0	false	0	STK24	0
3482419127988740	0.0018674589720039361	0.287156704361874	0.25		7	5	1	true	false		NFATC2	62.0	4	0		1.0	false	0	NFATC2	34590
3.56821e+16	0.04474104266847571	0.28025226645644463	0.2619047619047619		7	7	3	true	false		ITGA4	8342857142857140	4	0		1.0	false	0	ITGA4	598381
2.67511e+16	1.73642e+16	0.3738170347003154	0.032467532467532464		6	58	26	true	false		JAK2	2.31429e+16	32	2		1.0	false	0	JAK2	53050741
3.03938e+16	0.7777929059385421	0.3290143452105507	0.14666666666666667		6	25	12	true	false		RET	56.52	13	0		1.0	false	0	RET	5865592
2.66526e+16	7176279031420840	0.3751978891820581	0.07126436781609195		6	32	6	true	false		ITGB1	3403333333333330	26	2		1.0	false	0	ITGB1	27046993
4106891701828410	0.2859035581352587	0.24349315068493152	0.15714285714285714		7	15	12	true	false		SRF	5453333333333330	3	0		1.0	false	0	SRF	1339749
3720112517580870	6.39887e+11	0.2688090737240076	0.3333333333333333		7	3	1	true	false		MDM4	1.08667e+16	2	0		1.0	false	0	MDM4	21655
3.75668e+16	0.01295601104335275	0.2661924372894047	0.07142857142857142		7	7	1	true	false		NEDD4L	5057142857142850	6	0		1.0	false	0	NEDD4L	80051
360196905766526	0.0013775840341532608	0.2776259273721203	0.16666666666666666		7	4	1	true	false		CTNND1	99.25	3	0		1.0	false	0	CTNND1	14046
3.55696e+16	5.32212e+11	0.2811387900355872	0.16666666666666666		7	4	1	true	false		GNA11	110.25	3	0		1.0	false	0	GNA11	10270
5424753867791840	0.180488474564748	0.18434016074669432	0.09090909090909091		9	12	11	true	false		MDFI	51.5	1	0		1.0	false	0	MDFI	547876
4322081575246130	0.015017060578787347	0.23136999674585096	0.25		8	4	3	true	false		ITGB7	90.5	1	0		1.0	false	0	ITGB7	114361
3.6512e+16	1.23831e+16	0.2738828967642527	0.16666666666666666		7	7	3	true	false		IRF3	6457142857142850	4	0		1.0	false	0	IRF3	5425142
3.96624e+16	0.40452614063651277	0.2521276595744681	0.022222222222222223		8	10	8	true	false		XPO1	39.4	2	0		1.0	false	0	XPO1	1322855
3.82419e+16	0.8016005615264996	0.26149319602795146	0.0		7	3	1	true	false		MYOM2	8066666666666660	2	0		1.0	false	0	MYOM2	2493956
3.55696e+16	0.008254652861731833	0.2811387900355872	0.1		7	5	2	true	false		GNA14	90.4	3	0		1.0	false	0	GNA14	193937
3859353023909980	0.013665658353497154	0.25911078717201164	0.0		7	2	1	true	false		NOLC1	102.0	1	0		1.0	false	0	NOLC1	235584
3.89451e+16	0.061097103195054424	0.256771397616468	0.047619047619047616		8	7	4	true	false		VHL	5.82857e+16	3	0		1.0	false	0	VHL	343387
3.99156e+16	0.0018561768695120953	0.25052854122621565	0.03333333333333333		7	6	1	true	false		RAF1	59.0	5	0		1.0	false	0	RAF1	25806
5267229254571020	0.004557064050266202	0.18985313751668892	0.0		9	4	2	true	false		STUB1	57.75	2	0		1.0	false	0	STUB1	47870
4385372714486630	0.003746244506501351	0.22803078896728673	0.0		7	2	1	true	false		ARID3A	106.0	1	0		1.0	false	0	ARID3A	65242
4468354430379740	0.04761425300265204	0.2237960339943343	0.2		8	5	2	true	false		RUNX1T1	67.4	3	0		1.0	false	0	RUNX1T1	530511
3.23629e+16	0.025284182654390044	0.30899608865710565	0.13636363636363635		6	12	1	true	false		MTOR	5.23333e+16	11	0		1.0	false	0	MTOR	188674
3.76793e+16	0.0	0.26539753639417696	0.3333333333333333		7	3	1	true	false		CREB3	9233333333333330	2	0		1.0	false	0	CREB3	0
3360056258790430	1.3878e+16	0.2976140644621181	0.10483870967741936		7	32	16	true	false		FYN	3921875	16	0		1.0	false	0	FYN	7385746
4187060478199710	0.07642146377842331	0.23883103795767552	0.0		8	7	2	true	false		GLI1	4.58571e+16	5	0		1.0	false	0	GLI1	475003
3.50492e+16	0.0019777909534824624	0.28531300160513645	0.3333333333333333		6	3	1	true	false		HSPB6	112.0	2	0		1.0	false	0	HSPB6	21724
4272855133614620	2.33082e+12	0.23403554970375245	0.16666666666666666		8	3	1	true	false		HDAC8	93.0	2	0		1.0	false	0	HDAC8	4120
3440225035161740	0.01463518422324885	0.29067865903515944	0.5		7	4	1	true	false		CSF2RA	79.0	3	0		1.0	false	0	CSF2RA	175443
3659634317862160	0.5953822293931615	0.2732513451191391	0.057692307692307696		7	13	4	true	false		CBL	3615384615384610	9	0		1.0	false	0	CBL	2910395
5746835443037970	5.13846e+11	0.17400881057268722	0.0		9	2	1	true	false		TAF10	93.5	1	0		1.0	false	0	TAF10	8260
3721518987341770	0.026579817890537906	0.2687074829931973	0.23809523809523808		7	7	5	true	false		ETV1	9842857142857140	2	0		1.0	false	0	ETV1	304388
2.92405e+16	2117192086340870	0.341991341991342	0.055924695459579184		6	43	8	true	false		NFKB1	2.87674e+16	35	0		1.0	false	0	NFKB1	8178829
3.72433e+16	5.58628e+09	0.2685045317220544	0.0		7	2	1	true	false		ADRB2	154.5	1	0		1.0	false	0	ADRB2	1030
5.28833e+16	0.00785098431781124	0.18909574468085108	0.013888888888888888		9	9	2	true	false		YWHAE	4.33333e+16	7	0		1.0	false	0	YWHAE	62645
630801687763713	0.005832799534717107	0.1585284280936455	0.0		10	2	1	true	false		SIK2	86.5	1	0		1.0	false	0	SIK2	38274
6227848101265820	0.00778344682188172	0.1605691056910569	0.0		10	2	1	true	false		VASP	90.5	1	0		1.0	false	0	VASP	60079
4040787623066100	0.0027489591988716145	0.24747650539505742	0.03333333333333333		7	6	1	true	false		BRAF	5.03333e+16	5	0		1.0	false	0	BRAF	34937
3.80872e+16	0.004059717602014469	0.2625553914327917	0.16666666666666666		7	3	1	true	false		ATF4	74.0	2	0		1.0	false	0	ATF4	37304
3513361462728550	0.016694384254885706	0.2846277021617294	0.23809523809523808		7	8	5	true	false		PXN	8285714285714280	3	1		1.0	false	0	PXN	341425
3610407876230660	0.6624827248039398	0.27697701597195173	0.16666666666666666		7	4	2	true	false		ARHGDIA	96.25	2	0		1.0	false	0	ARHGDIA	3695550
3230661040787620	0.014511197779627288	0.30953417501088376	0.20909090909090908		6	11	1	true	false		GSK3A	5381818181818180	10	0		1.0	false	0	GSK3A	107441
3.69902e+16	1.24408e+08	0.2703422053231939	0.3333333333333333		7	3	1	true	false		GFRA1	110.0	2	0		1.0	false	0	GFRA1	2635
349929676511955	0.8885461828813644	0.2857717041800643	0.09615384615384616		7	13	3	true	false		STK11	4592307692307690	10	0		1.0	false	0	STK11	4347716
5153305203938110	0.38059455693054545	0.19405021834061134	0.0		9	5	3	true	false		PLK1	2023-02-19	2	0		1.0	false	0	PLK1	1430694
3.52743e+16	0.4277483911474167	0.2834928229665072	0.125		7	16	7	true	false		TRIM28	61375	9	0		1.0	false	0	TRIM28	2594056
3361462728551330	3.53593e+16	0.297489539748954	0.060714285714285714		7	56	48	true	false		HRAS	2.75179e+16	8	0		1.0	false	0	HRAS	18622708
5.73558e+16	0.0031757220951881163	0.17435017165277097	0.0		9	4	3	true	false		KLF5	38.5	1	0		1.0	false	0	KLF5	31463
2938115330520390	3.15683e+16	0.34035423647678315	0.08067375886524823		6	48	30	true	false		PTK2B	3.59167e+16	18	0		1.0	false	0	PTK2B	16851418
5423347398030940	0.02338545877731239	0.18438796680497926	0.1		9	5	4	true	false		DBI	29.2	1	0		1.0	false	0	DBI	116821
5236286919831220	2.20596e+16	0.19097502014504433	0.06043956043956044		9	14	11	true	false		ACTB	2.20714e+16	3	0		1.0	false	0	ACTB	12281378
5050632911392400	0.0746035397821152	0.19799498746867167	0.0		8	6	4	true	false		PRKDC	2023-05-16	2	0		1.0	false	0	PRKDC	261646
2.90717e+16	1.71907e+16	0.34397677793904213	0.09047619047619047		5	15	6	true	false		CDK9	5153333333333330	9	0		1.0	false	0	CDK9	5845260
4427566807313640	1.58064e+16	0.22585768742058449	0.06209150326797386		8	18	16	true	false		PLD1	2.93333e+16	2	0		1.0	false	0	PLD1	7519887
5383966244725730	0.5456078824991252	0.18573667711598746	0.10897435897435898		9	13	11	true	false		TP73	4046153846153840	2	0		1.0	false	0	TP73	2566758
0.0	0.0	0.0	0.0		0	1	1	true	false		TFAP4	84.0	0	0		1.0	false	0	TFAP4	0
0.0	0.0	0.0	0.0		0	1	1	true	false		SRM	84.0	0	0		1.0	false	0	SRM	0
0.0	0.0	0.0	0.0		0	1	1	true	false		SLC25A3	84.0	0	0		1.0	false	0	SLC25A3	0
0.0	0.0	0.0	0.0		0	1	1	true	false		RPS15A	84.0	0	0		1.0	false	0	RPS15A	0
0.0	0.0	0.0	0.0		0	1	1	true	false		RPL26	84.0	0	0		1.0	false	0	RPL26	0
0.0	0.0	0.0	0.0		0	1	1	true	false		RFC2	84.0	0	0		1.0	false	0	RFC2	0
0.0	0.0	0.0	0.16666666666666666		0	3	3	true	false		PTPA	6933333333333330	0	0		1.0	false	0	PTPA	0
0.0	0.0	0.0	0.0		0	1	1	true	false		PPIF	84.0	0	0		1.0	false	0	PPIF	0
0.0	0.0	0.0	0.0		0	1	1	true	false		PPID	84.0	0	0		1.0	false	0	PPID	0
0.0	0.0	0.0	0.0		0	1	1	true	false		POLE3	84.0	0	0		1.0	false	0	POLE3	0
0.0	0.0	0.0	0.0		0	3	3	true	false		NDRG1	47.0	0	0		1.0	false	0	NDRG1	0
0.0	0.0	0.0	0.0		0	1	1	true	false		MSN	84.0	0	0		1.0	false	0	MSN	0
0.0	0.0	0.0	0.0		0	1	1	true	false		MNT	84.0	0	0		1.0	false	0	MNT	0
0.0	0.0	0.0	0.0		0	1	1	true	false		MGST1	84.0	0	0		1.0	false	0	MGST1	0
0.0	0.0	0.0	0.16666666666666666		0	3	3	true	false		HSPA4	36.0	0	0		1.0	false	0	HSPA4	0
0.0	0.0	0.0	0.0		0	1	1	true	false		HERC5	84.0	0	0		1.0	false	0	HERC5	0
0.0	0.0	0.0	0.0		0	4	4	true	false		GADD45A	55.75	0	0		1.0	false	0	GADD45A	0
0.0	0.0	0.0	0.25		0	4	4	true	false		CFLAR	51.75	0	0		1.0	false	0	CFLAR	0
0.0	0.0	0.0	0.16666666666666666		0	3	3	true	false		APEX1	52.0	0	0		1.0	false	0	APEX1	0
0.0	0.0	0.0	0.0		0	1	1	true	false		AIMP2	84.0	0	0		1.0	false	0	AIMP2	0
4528832630098450	0.43731119537011853	0.22080745341614907	0.13333333333333333		8	6	5	true	false		CDK6	3.93333e+16	1	0		1.0	false	0	CDK6	2121362
4548523206751050	4964610044734150	0.21985157699443414	0.016304347826086956		8	24	10	true	false		CTCF	1.35833e+16	14	0		1.0	false	0	CTCF	32370699
4478199718706040	0.13907719915911673	0.22330402010050251	0.08241758241758242		8	15	13	true	false		SNAI1	33.5	2	1		1.0	false	0	SNAI1	679179
2.782e+16	1.51895e+16	0.35945399393326594	0.05088195386702849		6	70	33	true	false		TNF	2973134328358200	37	3		1.0	false	0	TNF	74791952
5313642756680730	0.00348501494522093	0.18819481206987826	0.0		9	2	1	true	false		PIAS2	70.0	1	0		1.0	false	0	PIAS2	30564
45689	0.0	0.4444444444444444	0.5		3	2	1	true	false		ZBTB17	46.5	1	0		1.0	false	0	ZBTB17	0
3.73418e+16	0.8793346022021634	0.2677966101694915	0.06944444444444445		7	9	5	true	false		GAPDH	3.43333e+16	4	0		1.0	false	0	GAPDH	3000034
5313642756680730	0.03362532770193636	0.18819481206987826	0.06666666666666667		9	6	5	true	false		HSP90AA1	4.23333e+16	1	0		1.0	false	0	HSP90AA1	120659
5.49789e+16	0.012960202473499877	0.18188795088257867	0.0		9	4	3	true	false		PIAS4	45.0	1	0		1.0	false	0	PIAS4	110573
45047	0.03640380142221075	0.6666666666666666	0.16666666666666666		2	3	2	true	false		PIAS3	4.53333e+16	1	0		1.0	false	0	PIAS3	228623
5790436005625870	0.026034198656499936	0.1726985669176585	0.0		9	5	4	true	false		CAMK4	31.2	1	0		1.0	false	0	CAMK4	165022
2.80872e+16	3653517209773990	0.35603405107661495	0.030721044915367188		6	146	82	true	false		RHOA	2.09268e+16	64	23		1.0	false	0	RHOA	197102034
4.50211e+16	3.53172e+16	0.22211808809746952	0.038011695906432746		8	19	17	true	false		TCF7L2	2.92105e+16	2	0		1.0	false	0	TCF7L2	13140855
530801687763713	0.033520141584185995	0.18839427662957076	0.2		9	5	3	true	false		NR4A3	37.4	2	0		1.0	false	0	NR4A3	177628
420393811533052	0.38545461139851706	0.2378721980595517	0.2523809523809524		8	15	9	true	false		SMAD9	4086666666666660	6	0		1.0	false	0	SMAD9	4896682
3220815752461320	1.10564e+16	0.31048034934497815	0.18831168831168832		7	24	14	true	false		RXRA	6068181818181810	10	2		1.0	false	0	RXRA	6212775
3389592123769330	1.62294e+16	0.2950207468879668	0.03333333333333333		6	46	25	true	false		E2F1	2.22889e+16	21	1		1.0	false	0	E2F1	56718635
5651195499296760	0.10823128709610534	0.17695370831259333	0.0665024630541872		9	29	27	true	false		IFNG	3020689655172410	2	0		1.0	false	0	IFNG	464362
3482419127988740	1.20122e+16	0.287156704361874	0.09239130434782608		7	26	15	true	false		EGR1	4.23333e+16	11	2		1.0	false	0	EGR1	48171054
4566807313642750	1.02878e+16	0.21897135817677854	0.14545454545454545		8	11	7	true	false		MYB	5409090909090900	4	0		1.0	false	0	MYB	5036602
5137834036568210	0.013571354769431089	0.1946345469477142	0.05		8	5	4	true	false		PPP2R5C	62.0	1	0		1.0	false	0	PPP2R5C	97514
3909985935302390	3.57688e+16	0.25575539568345323	0.12091503267973856		7	19	17	true	false		GATA4	4.01111e+16	2	1		1.0	false	0	GATA4	21776381
3571026722925450	4171247002792360	0.28003150846790076	0.067816091954023		7	30	16	true	false		HIF1A	38.5	14	0		1.0	false	0	HIF1A	22270564
3241912798874820	2106884121638770	0.30845986984815615	0.03474747474747475		7	101	60	true	false		TP53	25.15	41	1		1.0	false	0	TP53	86576393
3.87764e+16	0.8731697676723114	0.2578890097932535	0.03571428571428571		7	8	4	true	false		SP3	43125	4	0		1.0	false	0	SP3	3943184
3.20253e+16	1.48113e+16	0.31225296442687744	0.1038961038961039		6	23	15	true	false		FGR	4245454545454540	8	1		1.0	false	0	FGR	7849625
5008438818565400	0.06289672417293658	0.19966301600673966	0.2857142857142857		8	7	5	true	false		RPS6KA4	8285714285714280	2	0		1.0	false	0	RPS6KA4	421372
4762306610407870	0.009447709570412835	0.2099822799763733	0.13636363636363635		8	11	10	true	false		RPS6KA2	5018181818181810	1	0		1.0	false	0	RPS6KA2	28436
3260196905766520	1.17352e+16	0.3067299396031061	0.09528130671506352		6	58	49	true	false		SOS1	3.27759e+16	9	0		1.0	false	0	SOS1	7799521
4478199718706040	0.026921813588517293	0.22330402010050251	0.19852941176470587		8	17	16	true	false		ELK1	5711764705882350	1	0		1.0	false	0	ELK1	170615
4428973277074540	1.74888e+16	0.22578596379803112	0.06190476190476191		8	15	14	true	false		HNF4A	4013333333333330	1	0		1.0	false	0	HNF4A	5380441
4421940928270040	1.15892e+16	0.22614503816793893	0.08974358974358974		8	13	10	true	false		CEBPB	4623076923076920	3	0		1.0	false	0	CEBPB	5320910
2.81575e+16	7565542284540130	0.3551448551448551	0.07333333333333333		6	54	20	true	false		CREBBP	3.85882e+16	34	3		1.0	false	0	CREBBP	49966127
4753867791842470	0.8550983728415104	0.2103550295857988	0.12105263157894737		8	20	18	true	false		CDK4	47.25	2	0		1.0	false	0	CDK4	3481490
3.73558e+16	0.5224970558874239	0.2676957831325301	0.13438735177865613		7	25	16	true	false		ATF2	5378260869565210	9	2		1.0	false	0	ATF2	5370229
380168776371308	1.32774e+16	0.2630410654827969	0.032242063492063495		7	65	35	true	false		STAT1	2265625	30	1		1.0	false	0	STAT1	51591504
4.70745e+16	0.18793681825374722	0.21242904093217807	0.09080459770114943		8	30	28	true	false		STAT5A	3653333333333330	2	0		1.0	false	0	STAT5A	1283760
3.53165e+16	1122009206666260	0.2831541218637993	0.07631578947368421		7	20	9	true	false		RUNX1	33.75	11	0		1.0	false	0	RUNX1	42833464
2.77637e+16	9604818327338050	0.36018237082066873	0.05156303092082909		6	109	66	true	false		MAPK8	2.96606e+16	43	0		1.0	false	0	MAPK8	51090750
5313642756680730	0.0015819475061556358	0.18819481206987826	0.3		9	5	4	true	false		PGR	78.4	1	0		1.0	false	0	PGR	16339
5248945147679320	0.0767342031481695	0.19051446945337622	0.16071428571428573		9	8	6	true	false		NRIP1	60.75	2	0		1.0	false	0	NRIP1	581970
4458509142053440	6252967494655990	0.2242902208201893	0.05238095238095238		8	21	19	true	false		CDK1	3019047619047610	2	0		1.0	false	0	CDK1	21837447
3.11674e+16	1.19804e+16	0.32084837545126355	0.14705882352941177		6	17	5	true	false		PIN1	5823529411764700	12	0		1.0	false	0	PIN1	3259321
3511954992967650	1.11117e+16	0.2847416900280337	0.045843357391071905		7	87	61	true	false		STAT3	2.81954e+16	26	0		1.0	false	0	STAT3	47369954
5.49789e+16	0.0348852020205706	0.18188795088257867	0.21428571428571427		9	8	7	true	false		FGF13	72375	1	0		1.0	false	0	FGF13	316230
4760900140646970	0.012941266844114672	0.21004431314623337	0.23333333333333334		8	6	5	true	false		MYLK	8116666666666660	1	0		1.0	false	0	MYLK	108727
5272855133614620	0.2794377530792901	0.189650573486263	0.14393939393939395		9	12	9	true	false		PML	5.59167e+16	3	0		1.0	false	0	PML	1207834
309985935302391	0.6700596890117521	0.32259528130671505	0.1380952380952381		6	23	12	true	false		FGFR4	4776190476190470	11	2		1.0	false	0	FGFR4	4274263
5313642756680730	0.01231306667203346	0.18819481206987826	0.25		9	4	3	true	false		NR4A2	65.75	1	0		1.0	false	0	NR4A2	101049
3.00844e+16	871273041324151	0.332398316970547	0.08474142345110088		6	65	34	true	false		JUN	3555555555555550	31	2		1.0	false	0	JUN	37991281
4.27848e+16	1.17655e+16	0.2337278106508876	0.14761904761904762		8	21	17	true	false		SMAD1	3.68571e+16	4	0		1.0	false	0	SMAD1	10090869
5181434599156110	0.0956510437897087	0.19299674267100977	0.1		8	11	9	true	false		NCOR2	5709090909090900	2	0		1.0	false	0	NCOR2	407890
2863572433192680	9785761303410250	0.34921414538310414	0.06531531531531531		6	38	8	true	false		CSNK2A1	3.82703e+16	30	1		1.0	false	0	CSNK2A1	45785421
529957805907173	1.35471e+16	0.18869426751592355	0.12083333333333333		9	16	12	true	false		PPARG	41625	4	0		1.0	false	0	PPARG	4012792
4.27848e+16	0.3957468801530836	0.2337278106508876	0.16483516483516483		8	14	10	true	false		SMAD5	40.0	4	0		1.0	false	0	SMAD5	5196406
3120956399437410	5263907897669620	0.32041460117169895	0.09523809523809523		6	50	30	true	false		FOS	4.22449e+16	20	1		1.0	false	0	FOS	28008151
5008438818565400	0.06289672417293658	0.19966301600673966	0.2857142857142857		8	7	5	true	false		RPS6KA5	8285714285714280	2	0		1.0	false	0	RPS6KA5	421372
4760900140646970	0.0015246621849737399	0.21004431314623337	0.3333333333333333		8	4	3	true	false		MAPKAPK5	91.75	1	0		1.0	false	0	MAPKAPK5	12588
3.34177e+16	5898336345890690	0.29924242424242425	0.0780392156862745		7	54	35	true	false		SMAD4	3.09804e+16	19	3		1.0	false	0	SMAD4	39144880
6447257383966240	0.007264762797665318	0.1551047120418848	0.011111111111111112		10	10	9	true	false		YAP1	2023-05-31	1	0		1.0	false	0	YAP1	46403
4478199718706040	1.24755e+16	0.22330402010050251	0.10661764705882353		8	18	13	true	false		GATA1	4705882352941170	5	1		1.0	false	0	GATA1	5733666
3209563994374120	3996232843965340	0.31156879929886067	0.1091753774680604		6	44	28	true	false		ESR1	4.74762e+16	16	2		1.0	false	0	ESR1	21370421
320393811533052	2.17946e+16	0.31211589113257243	0.07525510204081633		7	49	21	true	false		GSK3B	3651020408163260	28	0		1.0	false	0	GSK3B	11930791
4008438818565400	3101192955021130	0.2494736842105263	0.042483660130718956		7	18	5	true	false		GATA2	2023-05-30	13	0		1.0	false	0	GATA2	15029784
5181434599156110	0.013558690067381154	0.19299674267100977	0.13333333333333333		8	6	4	true	false		NCOR1	5.18333e+16	2	0		1.0	false	0	NCOR1	128824
4319268635724330	1.12113e+16	0.23152067730380985	0.04090909090909091		8	56	50	true	false		NR3C1	28875	6	0		1.0	false	0	NR3C1	43589758
1.0	0.544012757416603	1.0	0.030303030303030304		1	12	10	true	false		POU5F1	4.48333e+16	2	0		1.0	false	0	POU5F1	2400060
5417721518987340	0.06668813297361244	0.18457943925233647	0.19090909090909092		9	11	10	true	false		MAP3K11	659090909090909	1	0		1.0	false	0	MAP3K11	413420
1.0	0.40529388911741854	1.0	0.01818181818181818		1	11	10	true	false		TAL1	4209090909090900	1	0		1.0	false	0	TAL1	1496118
2780590717299570	1.13928e+16	0.3596358118361153	0.046867695184665735		6	94	70	true	false		RAC1	2.67419e+16	24	1		1.0	false	0	RAC1	59257415
3.43179e+16	7230577675192700	0.2913934426229508	0.07912457912457913		7	57	38	true	false		AR	3.68364e+16	19	2		1.0	false	0	AR	33354039
3.4557e+16	5325832778561510	0.28937728937728935	0.06393442622950819		7	64	45	true	false		SMAD3	3283606557377040	19	3		1.0	false	0	SMAD3	33763488
3.36568e+16	3239618903337970	0.2971165900543251	0.06646341463414634		7	41	15	true	false		CDK2	3.50732e+16	26	0		1.0	false	0	CDK2	16675490
2849507735583680	4554856132065200	0.35093780848963474	0.07042665108123904		6	59	19	true	false		EP300	3.81864e+16	40	0		1.0	false	0	EP300	34465525
5272855133614620	0.33702267049725465	0.189650573486263	0.14285714285714285		8	15	13	true	false		TWIST1	6626666666666660	2	0		1.0	false	0	TWIST1	1213214
3.94515e+16	0.3943389154474844	0.253475935828877	0.2		7	15	11	true	false		RARA	7366666666666660	4	0		1.0	false	0	RARA	1971403
3950773558368490	1.47151e+16	0.25311498754004985	0.05591397849462366		7	31	24	true	false		IKBKB	2.71613e+16	7	0		1.0	false	0	IKBKB	4648797
4.01688e+16	0.3849227127728722	0.24894957983193278	0.10476190476190476		8	21	14	true	false		GAB2	5361904761904760	7	0		1.0	false	0	GAB2	3185951
3.12799e+16	4722696234041510	0.31969424460431656	0.08385744234800839		6	54	37	true	false		CREB1	3981481481481480	17	0		1.0	false	0	CREB1	27260556
5454289732770740	4906654913888810	0.18334192882929345	0.047311827956989246		9	31	30	true	false		SMAD7	2.35161e+16	1	0		1.0	false	0	SMAD7	17093323
3.76653e+16	964603652945309	0.26549663928304706	0.045355587808417995		7	53	43	true	false		ETS1	2841509433962260	10	0		1.0	false	0	ETS1	39921062
0.0	0.0	0.0	0.0		0	1	1	true	false		MEIS1	3.0	0	0		1.0	false	0	MEIS1	0
4952180028129390	1249094447980490	0.20193126952570292	0.08455882352941177		8	17	13	true	false		CEBPA	3.95882e+16	4	0		1.0	false	0	CEBPA	5299334
1.66667e+16	0.09516414873442608	0.6	0.041666666666666664		2	9	8	true	false		CEBPD	3.66667e+16	1	0		1.0	false	0	CEBPD	316425
4282700421940920	8280113659699540	0.2334975369458128	0.032467532467532464		7	22	20	true	false		HES1	2309090909090900	2	0		1.0	false	0	HES1	24589537
5237693389592120	1016459866858200	0.1909237379162191	0.14285714285714285		9	15	14	true	false		BCL6	5.16667e+16	1	0		1.0	false	0	BCL6	5561754
539521800281294	0.0498045831473238	0.18534932221063607	0.07017543859649122		9	19	18	true	false		SFN	4926315789473680	1	0		1.0	false	0	SFN	314649
5.56399e+16	0.008503482592229786	0.17972699696663297	0.06666666666666667		8	6	5	true	false		PRKCA	23.0	1	0		1.0	false	0	PRKCA	38170
4760900140646970	0.004011054646766635	0.21004431314623337	0.08333333333333333		8	4	3	true	false		MAPK15	32.0	1	0		1.0	false	0	MAPK15	20775
4530239099859350	2330812020537990	0.22073890096243404	0.05844155844155844		7	22	19	true	false		RB1	3404545454545450	3	0		1.0	false	0	RB1	14034270
4305203938115330	0.8282942633759613	0.23227703364913424	0.05555555555555555		8	10	7	true	false		CAMK2A	32.0	3	0		1.0	false	0	CAMK2A	4074718
2518987341772150	26092814428812	0.3969849246231156	0.04119945633707102		5	110	61	true	false		AKT1	2769724770642200	49	1		1.0	false	0	AKT1	115877944
2728551336146270	1.48701e+16	0.3664948453608247	0.04500049945060434		6	143	75	true	false		MAPK3	2.7838e+16	68	1		1.0	false	0	MAPK3	85579303
3.01406e+16	571490751490524	0.3317778814745683	0.06680161943319839		6	41	20	true	false		MAP3K7	3.09231e+16	21	2		1.0	false	0	MAP3K7	24178291
5738396624472570	0.11029524264724543	0.17426470588235293	0.10252100840336134		9	35	34	true	false		FOXO1	4.61429e+16	1	0		1.0	false	0	FOXO1	565142
3.20113e+16	1.17182e+16	0.312390158172232	0.07061224489795918		7	50	23	true	false		AKT2	31.66	27	0		1.0	false	0	AKT2	8912913
309985935302391	1.46832e+16	0.32259528130671505	0.04828504828504829		6	81	53	true	false		RELA	3073076923076920	28	3		1.0	false	0	RELA	57246087
45047	0.07751830875072845	0.6666666666666666	0.05064102564102564		2	40	39	true	false		MAP2K1	2023-07-24	1	0		1.0	false	0	MAP2K1	407918
4760900140646970	0.012033119597549807	0.21004431314623337	0.05		8	5	4	true	false		PRKCI	42.2	1	0		1.0	false	0	PRKCI	115065
539521800281294	0.13217695776984756	0.18534932221063607	0.06666666666666667		9	6	5	true	false		ATM	3.11667e+16	1	0		1.0	false	0	ATM	546892
2848101265822780	8648041495443270	0.3511111111111111	0.11693548387096774		6	33	23	true	false		RPS6KB1	4521875	10	1		1.0	false	0	RPS6KB1	40581656
3.22222e+16	9130335717070150	0.3103448275862069	0.0286512928022362		6	56	20	true	false		SP1	2372222222222220	36	2		1.0	false	0	SP1	47091596
3.38537e+16	3602047268256540	0.29538845035313666	0.06236786469344609		7	44	28	true	false		MDM2	3281818181818180	16	0		1.0	false	0	MDM2	20939099
3476793248945140	2.37841e+16	0.28762135922330095	0.09841269841269841		7	39	28	true	false		SMAD2	3594444444444440	11	3		1.0	false	0	SMAD2	16284284
2.22504e+16	72761723496002	0.4494310998735777	0.01121852680181805		5	174	23	true	false		PRKACA	1.43832e+16	151	7		1.0	false	0	PRKACA	240291092
4410689170182840	1.51584e+16	0.22672193877551022	0.08823529411764706		8	34	28	true	false		FOXO3	4114705882352940	6	0		1.0	false	0	FOXO3	7461198
2.81294e+16	4884051792585750	0.3555	0.08420441347270616		6	43	21	true	false		PRKCD	4.18571e+16	22	1		1.0	false	0	PRKCD	22972777
45047	0.04941422046483568	0.6666666666666666	0.07671957671957672		2	28	27	true	false		MAP2K2	2.89286e+16	1	0		1.0	false	0	MAP2K2	274000
3.3488e+16	1.57971e+16	0.2986140277194456	0.04618473895582329		7	84	48	true	false		MYC	2.88452e+16	36	0		1.0	false	0	MYC	68362928
3490857946554140	7389646686255530	0.2864625302175665	0.05096153846153846		7	65	55	true	false		CTNNB1	2.98615e+16	10	0		1.0	false	0	CTNNB1	35603776
2.32771e+16	2.76262e+16	0.42960725075528705	0.04320523829969944		5	140	67	true	false		MAPK1	2.85036e+16	73	3		1.0	false	0	MAPK1	131570637
2.68354e+16	5764080787452360	0.37264150943396224	0.04067796610169491		5	60	31	true	false		AKT3	2.84667e+16	29	0		1.0	false	0	AKT3	26454898
6448663853727140	0.05362740009417444	0.15507088331515811	0.10897435897435898		10	13	12	true	false		AXIN1	2.70769e+16	1	0		1.0	false	0	AXIN1	203786
4762306610407870	0.003451086554723782	0.2099822799763733	0.19642857142857142		8	8	7	true	false		RPS6KB2	47875	1	0		1.0	false	0	RPS6KB2	25633
1.0	0.4032234105763518	1.0	0.0		1	3	2	true	false		ELF1	14.0	1	0		1.0	false	0	ELF1	1861057
5926863572433190	0.039990999398512424	0.1687233032747983	0.09722222222222222		9	9	7	true	false		MAX	4.51111e+16	2	0		1.0	false	0	MAX	208866
5277074542897320	0.5747597795458839	0.18949893390191896	0.08181818181818182		8	11	10	true	false		CHEK1	3281818181818180	1	0		1.0	false	0	CHEK1	1406212
6232067510548520	0.02137294356824897	0.16046039268788084	0.11375661375661375		10	28	27	true	false		FOXO4	46.25	1	0		1.0	false	0	FOXO4	131466
2.60619e+16	4106894396654890	0.38370210469508903	0.0796221322537112		5	39	7	true	false		PPP2CA	4.26667e+16	32	0		1.0	false	0	PPP2CA	19770636

## Sheet: S7
AverageShortestPathLength	BetweennessCentrality	ClosenessCentrality	ClusteringCoefficient	Degree	domain_annotation	Eccentricity	EdgeCount	Indegree	is_horizontal_expansion	IsSingleNode	monolinks	name	NeighborhoodConnectivity	NumberOfDirectedEdges	NumberOfUndirectedEdges	Outdegree	PartnerOfMultiEdgedNodePairs	ptms	Radiality	scaling_factor	selected	SelfLoops	shared name	Stress	TopologicalCoefficient
3057671381936880	0.5608565751483083	0.3270462633451957	0.14502164502164502	22		8	22	2	true	false		DAB2IP	5486363636363630	0	22	20	0		0.9912686758501738	1.0	false	0	DAB2IP	4234672	0.12134650272122556
4914036996735580	0.03689200182372415	0.20349867139061115	0.22105263157894736	20		10	20	18	true	false		SFN	68.75	0	20	2	0		0.991375894459595	1.0	false	0	SFN	427020	0.14658848614072495
2.89227e+16	1651599892545650	0.34574868322046654	0.068868407578085	63		7	63	23	true	false		AKT2	4073015873015870	0	63	40	0		0.9925319907698762	1.0	false	0	AKT2	24588934	0.0628551832255536
3573449401523390	0.9648862339646244	0.2798416565164434	0.15718349928876243	40		9	40	22	true	false		YWHAZ	5778947368421050	0	40	18	2		0.9920471761881453	1.0	false	0	YWHAZ	11377259	0.10120748456078901
4236126224156690	0.12228178806620331	0.23606473156948368	0.2857142857142857	15		8	15	13	true	false		YWHAQ	6606666666666660	0	15	2	0		0.9909563433792508	1.0	false	0	YWHAQ	1164050	0.16558061821219716
3680087051142540	0.347750735850356	0.27173270254287407	0.16382575757575757	35		9	35	18	true	false		YWHAH	5496969696969690	0	35	17	2		0.9918700323986667	1.0	false	0	YWHAH	4327865	0.10123332775266478
2.65615e+16	5180602363856340	0.37648504711183944	0.049491392801251956	72		7	72	31	true	false		AKT3	3830555555555550	0	72	41	0		0.9927557513460598	1.0	false	0	AKT3	61155953	0.05606467904855002
3.21001e+16	2.90075e+16	0.31152542372881353	0.03901747756258857	151		9	151	117	true	false		STAT3	3080821917808210	0	151	34	5		0.9936461319721231	1.0	false	0	STAT3	213103188	0.03954443680471078
4595212187159950	0.06658818770713183	0.21761780724603363	0.15384615384615385	26		10	26	25	true	false		NRAS	43.0	0	26	1	0		0.9903410017947464	1.0	false	0	NRAS	645323	0.1333014811275681
424265505984766	0.06378857039964193	0.23570146191331112	0.2264957264957265	29		9	29	17	true	false		YWHAE	5681481481481480	0	29	12	2		0.9916183017504603	1.0	false	0	YWHAE	862953	0.11096643518518519
2.71273e+16	7924005277594530	0.3686321700762134	0.061870967741935484	129		8	129	90	true	false		PIK3CA	38936	0	129	39	4		0.9934783115399854	1.0	false	0	PIK3CA	120248349	0.04963265306122449
3.08596e+16	2.45734e+16	0.32404795486600846	0.09089026915113872	70		8	70	48	true	false		HRAS	4.04571e+16	0	70	22	0		0.9920798079388388	1.0	false	0	HRAS	26042983	0.07142857142857142
2.58542e+16	1033747437123990	0.3867845117845118	0.05995975855130785	79		8	79	28	true	false		GSK3B	3929577464788730	0	79	51	7		0.9932405659277905	1.0	false	0	GSK3B	74675295	0.05103799882629108
3.71164e+16	0.016337060915084543	0.2694224567575491	0.05	7		9	7	5	true	false		TRAF2	63.2	0	7	2	2		0.9895345313847517	1.0	false	0	TRAF2	347910	0.2925233644859813
4.03591e+16	1.46948e+16	0.24777568077648962	0.13333333333333333	17		10	17	13	true	false		GATA1	7186666666666660	0	17	4	2		0.9912733375288442	1.0	false	0	GATA1	8751093	0.15925925925925927
3.9173e+16	0.0027342800599336266	0.25527777777777777	0.0	2		9	2	1	true	false		ERN1	80.5	0	2	1	0		0.9888166328694963	1.0	false	0	ERN1	44100	0.5063694267515924
2738846572361260	9505226091842900	0.36511720301946765	0.061548387096774196	130		8	130	97	true	false		PIK3R1	39008	0	130	33	5		0.993529590005361	1.0	false	0	PIK3R1	135829297	0.04893350062735257
5159956474428720	0.0017480446736839097	0.19380008435259385	0.30952380952380953	15		10	15	14	true	false		YWHAG	6.36667e+16	0	15	1	0		0.9908537864485001	1.0	false	0	YWHAG	30859	0.17023172905525846
2.66485e+16	5958774887325420	0.3752552062066149	0.07550860719874804	74		8	74	30	true	false		JAK2	4.18611e+16	0	74	44	2		0.9927417663100483	1.0	false	0	JAK2	54411936	0.05978174603174603
3.00871e+16	8099355525059640	0.33236889692585897	0.0903954802259887	64		8	64	39	true	false		AR	5156666666666660	0	64	25	3		0.9930680838169825	1.0	false	0	AR	66090680	0.06922386720502467
5159956474428720	0.002071310278934135	0.19380008435259385	0.2647058823529412	18		10	18	17	true	false		YWHAB	6538888888888880	0	18	1	0		0.991091532060695	1.0	false	0	YWHAB	36513	0.1579441760601181
4379760609357990	1.77625e+16	0.22832298136645962	0.034210526315789476	20		10	20	18	true	false		TP63	2023-05-22	0	20	2	0		0.9902104747919726	1.0	false	0	TP63	13026550	0.08197026022304833
4164309031556030	6459650953056800	0.24013587666579567	0.06451612903225806	62		9	62	58	true	false		FOXO1	4.02258e+16	0	62	4	0		0.9924993590191827	1.0	false	0	FOXO1	37603376	0.06322072644145288
3297062023939060	0.06896043533630608	0.30330033003300333	0.19230769230769232	13		9	13	3	true	false		CDH1	6592307692307690	0	13	10	0		0.9906673193016806	1.0	false	0	CDH1	1021982	0.17307692307692307
3187159956474420	1859216826231150	0.31375896210310683	0.08966346153846154	69		8	69	56	true	false		CCND1	5201538461538460	0	69	13	4		0.9934223713959397	1.0	false	0	CCND1	132991237	0.062481508875739646
3571273122959730	167554314665179	0.2800121876904327	0.03676470588235294	18		9	18	15	true	false		LRP6	4064705882352940	0	18	3	1		0.990508822226884	1.0	false	0	LRP6	8774826	0.12268393595970498
3.90751e+16	0.07959923679082759	0.2559175717070454	0.09523809523809523	15		9	15	13	true	false		HGF	5.07333e+16	0	15	2	0		0.9910682236673427	1.0	false	0	HGF	895532	0.12308943089430895
2.93471e+16	5956258371464790	0.3407489803485354	0.0934761441090555	79		8	79	48	true	false		EGFR	5.08228e+16	0	79	31	0		0.993282521035825	1.0	false	0	EGFR	65398979	0.06457950848713241
2.71817e+16	260894324520959	0.3678943154523619	0.045587301587301586	149		8	149	82	true	false		RHOA	3196825396825390	0	149	67	23		0.9933198144651889	1.0	false	0	RHOA	236002564	0.043770713413570556
332208922742111	436767256143363	0.30101539469374383	0.051641071966275216	82		9	82	55	true	false		CTNNB1	3671951219512190	0	82	27	0		0.993026128708948	1.0	false	0	CTNNB1	43503457	0.05056349873843566
2763873775843300	1.84217e+16	0.3618110236220472	0.10707070707070707	58		8	58	15	true	false		EGF	4.90182e+16	0	58	43	3		0.9924247721604549	1.0	false	0	EGF	20533072	0.07506612835862453
2693144722524480	9058935557395650	0.3713131313131313	0.06548638873024938	109		8	109	70	true	false		RAC1	4104854368932030	0	109	39	6		0.9932638743211432	1.0	false	0	RAC1	96290261	0.05392750979166401
4174102285092490	0.16998045989290814	0.23957247132429613	0.22727272727272727	11		8	11	8	true	false		TFDP1	4545454545454540	0	11	3	0		0.9899727291797776	1.0	false	0	TFDP1	2002541	0.1901863826550019
3.72361e+16	1.62746e+16	0.2685563997662186	0.13333333333333333	25		8	25	19	true	false		RB1	55.92	0	25	6	0		0.9920098827587815	1.0	false	0	RB1	15411568	0.096875
2662676822633290	3.85252e+16	0.3755619125459747	0.1	66		8	66	23	true	false		VEGFA	5466153846153840	0	66	43	1		0.9932638743211432	1.0	false	0	VEGFA	289169554	0.0683739289496486
2.67138e+16	1.59176e+16	0.37433808553971487	0.05056179775280899	92		7	92	33	true	false		TNF	3.53258e+16	0	92	59	3		0.9931193622823579	1.0	false	0	TNF	147021033	0.048020696200593946
3249183895538620	1703666705124520	0.3077695914266577	0.042041248016922265	65		7	65	43	true	false		E2F1	2.83226e+16	0	65	22	3		0.9921124396895322	1.0	false	0	E2F1	146955276	0.05056277558598283
5618063112078340	0.021996177176276874	0.1779972883982181	0.15	5		11	5	4	true	false		E2F2	45.0	0	5	1	0		0.9891522737337716	1.0	false	0	E2F2	232103	0.3027027027027027
403373231773667	0.3203561535116638	0.24790936066900457	0.23809523809523808	7		8	7	5	true	false		CDK6	5.88571e+16	0	7	2	0		0.9901265645759039	1.0	false	0	CDK6	2845790	0.21402597402597404
3.77476e+16	6537350233060700	0.26491784375900834	0.06079664570230608	54		9	54	33	true	false		STAT1	3.90741e+16	0	54	21	0		0.9921730415122485	1.0	false	0	STAT1	41896774	0.06558250297675002
4224156692056580	0.6227303710147476	0.23673364245234416	0.17894736842105263	20		8	20	18	true	false		CDK4	78.7	0	20	2	0		0.9921310864042141	1.0	false	0	CDK4	8665623	0.12885245901639344
5618063112078340	0.024419724319433015	0.1779972883982181	0.13333333333333333	6		11	6	5	true	false		E2F3	5.21667e+16	0	6	1	0		0.9898468638556744	1.0	false	0	E2F3	216385	0.2273391812865497
4109902067464630	0.5840596534362738	0.24331480010590414	0.05357142857142857	8		10	8	6	true	false		FOXM1	36125	0	8	2	0		0.9896277649581615	1.0	false	0	FOXM1	3766622	0.18949468085106383
4247007616974970	0.03650076029161214	0.23545990263899566	0.20833333333333334	9		8	9	8	true	false		RBL2	6355555555555550	0	9	1	0		0.9903549868307578	1.0	false	0	RBL2	751868	0.20634920634920634
2.88901e+16	0.0030565088413837087	0.34613935969868176	0.2977941176470588	17		8	17	1	true	false		VAV1	8741176470588230	0	17	16	0		0.9913199543155491	1.0	false	0	VAV1	175156	0.18757889421863166
2.41567e+16	4819608616579040	0.41396396396396395	0.03778243303905432	172		7	172	71	false	false		AKT1	3296951219512190	0	172	101	7		0.994359368808708	1.0	false	0	AKT1	353585727	0.03639650334556443
2.31556e+16	2261226605966610	0.4318609022556391	0.04131487110210515	196		8	196	67	true	false		MAPK1	3405291005291000	0	196	129	7		0.9946064377782439	1.0	false	0	MAPK1	240949787	0.03572677759456353
3.73014e+16	0.0378099545389512	0.26808634772462075	0.15263157894736842	20		9	20	18	true	false		PAK1	75.1	0	20	2	0		0.9918420623266438	1.0	false	0	PAK1	529306	0.13636363636363635
3.34929e+16	5293384313103560	0.2985705003248863	0.095	26		9	26	19	true	false		SYK	49.84	0	26	7	1		0.9915437148917324	1.0	false	0	SYK	41541833	0.09818181818181818
3266594124047870	0.26197835720524715	0.3061292471685543	0.1007905138339921	24		8	24	14	true	false		RAC3	5869565217391300	0	24	10	1		0.9912267207421392	1.0	false	0	RAC3	4153514	0.12312751187431495
2.59412e+16	8025472682106330	0.38548657718120805	0.05982905982905983	117		7	117	38	true	false		SRC	3938461538461530	0	117	79	0		0.9935668834347248	1.0	false	0	SRC	86510872	0.04899362433609009
2.77584e+16	1.40489e+16	0.3602508820070561	0.10852713178294573	44		7	44	17	true	false		PRKCQ	5486046511627900	0	44	27	1		0.9920285294734634	1.0	false	0	PRKCQ	18575584	0.09330011074197121
3266594124047870	0.3547844732074624	0.3061292471685543	0.08666666666666667	26		8	26	16	true	false		RAC2	54.56	0	26	10	1		0.9912407057781507	1.0	false	0	RAC2	5117911	0.11436974789915966
3.46137e+16	2.02916e+16	0.2889028607356177	0.07342657342657342	67		8	67	53	true	false		PLCG1	3.64848e+16	0	67	14	1		0.9919073258280307	1.0	false	0	PLCG1	15792474	0.06634652536291881
3029379760609350	3.33074e+16	0.33010057471264365	0.10301810865191147	72		8	72	55	false	false		GRB2	4357746478873230	0	72	17	1		0.9923082301936927	1.0	false	0	GRB2	29411538	0.07127544316636315
2760609357997820	732875826080259	0.36223886480094597	0.05580952380952381	126		8	126	66	true	false		MAPK8	3886507936507930	0	126	60	0		0.9937440272242035	1.0	false	0	MAPK8	77410246	0.04636890555744971
2.79108e+16	4692191867129490	0.35828460038986354	0.02611644181516485	183		8	183	138	false	false		NFKB1	2.66766e+16	0	183	45	16		0.9941682399832179	1.0	false	0	NFKB1	319784989	0.031212223440443058
4101196953210010	0.003583304492228483	0.24383125497479435	0.07142857142857142	7		10	7	4	true	false		CDK5	6.21429e+16	0	7	3	0		0.990061301074517	1.0	false	0	CDK5	82290	0.20709491850431447
3233949945593030	1.50037e+16	0.3092193808882907	0.04006968641114982	42		9	42	19	true	false		MAPK10	3.89762e+16	0	42	23	0		0.9922010115842715	1.0	false	0	MAPK10	15434479	0.06477942347507565
3136017410228500	5046799338660920	0.3188757807078418	0.0796221322537112	39		9	39	16	true	false		HIF1A	4564102564102560	0	39	23	0		0.992205673262942	1.0	false	0	HIF1A	45050265	0.07653522947640595
2.88683e+16	219577519731337	0.3464003015454203	0.04812917248874398	119		8	119	80	true	false		RELA	3753508771929820	0	119	39	5		0.9940423746591147	1.0	false	0	RELA	191357767	0.04196593272891401
4448313384113160	1.52388e+16	0.22480430528375733	0.125	17		10	17	14	true	false		BCL6	5.87059e+16	0	17	3	0		0.9912593524928327	1.0	false	0	BCL6	9861385	0.130355037337875
4635473340587590	0.05584956676294375	0.2157276995305164	0.06666666666666667	6		10	6	5	true	false		CDK5R1	3.86667e+16	0	6	1	0		0.9892082138778173	1.0	false	0	CDK5R1	494186	0.22157996146435452
4.20239e+16	0.42096067167738266	0.23795960642154326	0.12621951219512195	41		10	41	39	true	false		MAP2K1	4746341463414630	0	41	2	0		0.9914411579609818	1.0	false	0	MAP2K1	5081660	0.09914276967037453
361588683351469	0.754590901975886	0.27655732771591934	0.13229018492176386	38		9	38	25	true	false		RAF1	5410526315789470	0	38	13	0		0.9921823648695896	1.0	false	0	RAF1	5784004	0.09104199893673579
4207834602829160	0.005222150819217754	0.23765192655805537	0.14761904761904762	15		10	15	14	true	false		PDGFRB	5.96667e+16	0	15	1	0		0.9909423583432395	1.0	false	0	PDGFRB	114078	0.14624183006535948
2883569096844390	2.21668e+16	0.34679245283018867	0.039775910364145656	122		8	122	61	true	false		TP53	3206666666666660	0	122	61	2		0.9937626739388854	1.0	false	0	TP53	154291219	0.039068867155664225
4207834602829160	0.025652520489992572	0.23765192655805537	0.09523809523809523	15		10	15	14	true	false		PDGFB	5.02667e+16	0	15	1	0		0.9904249120108151	1.0	false	0	PDGFB	508179	0.14573643410852713
3128400435255710	0.6897509619418363	0.31965217391304346	0.14387464387464388	27		9	27	12	true	false		PRKD1	5151851851851850	0	27	15	0		0.9914691280330048	1.0	false	0	PRKD1	6762371	0.10315335415737022
4126224156692050	0.3360017345644925	0.2423523206751055	0.08169934640522876	18		9	18	16	true	false		PLD1	4044444444444440	0	18	2	0		0.9907605528750904	1.0	false	0	PLD1	2729668	0.10653073286052009
2939064200217620	3213616116051670	0.3402443539429841	0.06143856143856144	78		8	78	38	true	false		MAPK11	4065384615384610	0	78	40	0		0.9930680838169825	1.0	false	0	MAPK11	41484796	0.05444421530212415
3.46246e+16	3.81204e+16	0.28881206788183533	0.10617059891107078	60		8	60	46	true	false		CDKN1A	5253448275862060	0	60	14	2		0.9931193622823579	1.0	false	0	CDKN1A	37290352	0.06880733944954129
326006528835691	0.955812784836615	0.30674232309746324	0.10994194484760522	57		9	57	51	true	false		PXN	4815094339622640	0	57	6	4		0.9923315385870451	1.0	false	0	PXN	12310172	0.07523584905660377
2.59521e+16	9986035692402810	0.3853249475890985	0.06321839080459771	119		8	119	49	true	false		MAPK14	4193162393162390	0	119	70	2		0.9939538027643754	1.0	false	0	MAPK14	100964965	0.04716718102544874
3.89227e+16	0.02151490894130098	0.2569192060385798	0.2916666666666667	9		9	9	7	true	false		FGF13	1.01889e+16	0	9	2	0		0.9910589003100017	1.0	false	0	FGF13	512012	0.232623033992897
3.91948e+16	0.011727245436511265	0.25513603553581343	0.09090909090909091	11		9	11	10	true	false		PAK2	6527272727272720	0	11	1	0		0.990653334265669	1.0	false	0	PAK2	357992	0.1703950499762018
4.20239e+16	0.3865084497792789	0.23795960642154326	0.15886699507389163	29		10	29	27	true	false		MAP2K2	5306896551724130	0	29	2	0		0.991100855418036	1.0	false	0	MAP2K2	4627180	0.12120255661642863
2.83025e+16	2.80019e+16	0.3533256439830834	0.06322115384615384	65		9	65	26	true	false		MAPK9	4350769230769230	0	65	39	0		0.9929888352795843	1.0	false	0	MAPK9	26736396	0.058890973525119863
2751904243743190	4216984770078490	0.3633847370502175	0.09234365867913501	60		8	60	21	true	false		PRKCD	5.22203e+16	0	60	39	1		0.9930540987809711	1.0	false	0	PRKCD	41167732	0.06944413098918956
2823721436343850	1.68073e+16	0.3541425818882466	0.09019426456984274	48		7	48	15	true	false		PRKCE	4695744680851060	0	48	33	1		0.9920751462601684	1.0	false	0	PRKCE	16928287	0.07901712157031306
3.01959e+16	1.01605e+16	0.3311711711711712	0.10588235294117647	35		9	35	21	true	false		MAP2K6	5891428571428570	0	35	14	0		0.9922616134069879	1.0	false	0	MAP2K6	10627060	0.09211822660098522
2988030467899890	1726417483213850	0.33466860888565186	0.060917343526039176	93		8	93	48	true	false		MYC	4.21087e+16	0	93	45	1		0.9935389133627018	1.0	false	0	MYC	122931034	0.05188907400440694
2.81502e+16	3.54886e+16	0.3552377270970236	0.09713487071977638	55		7	55	29	true	false		MAP3K1	5294444444444440	0	55	26	1		0.992881616670163	1.0	false	0	MAP3K1	33117284	0.07250126839167935
3.60543e+16	0.0	0.277359059391016	0.019230769230769232	13		9	13	0	true	false		GNG5	3.11538e+16	0	13	13	0		0.9888166328694963	1.0	false	0	GNG5	0	0.19702233250620346
3239390642002170	0.03523450360052125	0.3087000335908633	0.11538461538461539	13		8	13	3	true	false		PIK3CB	6376923076923070	0	13	10	0		0.99028039997203	1.0	false	0	PIK3CB	1152058	0.190234914785813
2957562568008700	2.58505e+16	0.33811626195732153	0.08570782451379466	69		8	69	51	true	false		PIK3CG	4.22239e+16	0	69	18	2		0.992406125445773	1.0	false	0	PIK3CG	36048192	0.0668921635877664
3.22524e+16	0.026806431197756914	0.3100539811066127	0.13186813186813187	14		8	14	2	true	false		PIK3R2	5792857142857140	0	14	12	0		0.9901452112905857	1.0	false	0	PIK3R2	1053576	0.1810267857142857
4783460282916210	0.002329911719056993	0.20905368516833486	0.0	4		10	4	3	true	false		PLCB1	68.0	0	4	1	0		0.9891522737337716	1.0	false	0	PLCB1	12074	0.27800829875518673
3687704026115340	0.004314903256990218	0.2711714370020655	0.05	5		9	5	3	true	false		PREX1	78.6	0	5	2	0		0.9896976901382187	1.0	false	0	PREX1	135247	0.2708333333333333
323721436343852	0.02658998683564288	0.3089075630252101	0.07575757575757576	12		8	12	2	true	false		PIK3CD	5.85833e+16	0	12	10	0		0.990042654359835	1.0	false	0	PIK3CD	1048148	0.19324473975636766
3.20131e+16	0.02658998683564288	0.31237253569000684	0.15384615384615385	13		8	13	2	true	false		PIK3R3	6369230769230760	0	13	11	0		0.9902570915786775	1.0	false	0	PIK3R3	1048148	0.19477769936485534
3.43526e+16	0.015752570287944714	0.29109914475768134	0.05	5		9	5	2	true	false		PLCB2	53.6	0	5	3	0		0.9894086660606484	1.0	false	0	PLCB2	364364	0.26903553299492383
3736670293797600	0.005378773348371372	0.2676179382644147	0.0	4		9	4	2	true	false		PLCB4	37.75	0	4	2	0		0.9883038482157425	1.0	false	0	PLCB4	140712	0.3168103448275862
3437431991294880	0.05025328128542668	0.290914846470402	0.03333333333333333	6		9	6	3	true	false		PLCB3	7533333333333330	0	6	3	0		0.9902850616507004	1.0	false	0	PLCB3	638336	0.22626262626262628
3.24483e+16	0.026415779236507522	0.30818242790073774	0.05303030303030303	12		8	12	2	true	false		PIK3R5	5.69167e+16	0	12	10	0		0.990033331002494	1.0	false	0	PIK3R5	1047388	0.18896321070234115
3.1556e+16	0.7470303628766259	0.31689655172413794	0.13743169398907104	63		8	63	49	true	false		SOS1	4.9623e+16	0	63	14	2		0.9921124396895322	1.0	false	0	SOS1	12418148	0.08540955390649248
3.70947e+16	0.4731910218508987	0.26958052214725725	0.06403940886699508	29		9	29	27	true	false		PRKCZ	4.23103e+16	0	29	2	0		0.9909889751299443	1.0	false	0	PRKCZ	4245200	0.10404574940252646
3.77258e+16	0.1039027013367987	0.26507066628208825	0.07916666666666666	16		9	16	14	true	false		PDPK1	52125	0	16	2	0		0.9907092744097149	1.0	false	0	PDPK1	1160786	0.13651315789473684
2025-01-01	0.684034403459586	0.8	0.16666666666666666	10		2	10	7	true	false		MYB	82.4	0	10	3	0		0.9909889751299443	1.0	false	0	MYB	5111749	0.20346534653465345
1.0	0.11530552365693676	1.0	0.08333333333333333	13		1	13	12	true	false		GATA3	3738461538461530	0	13	1	0		0.9903643101880987	1.0	false	0	GATA3	1006794	0.12048792631316903
0.0	0.0	0.0	0.0	1		0	1	1	true	false		GSTM1	10.0	0	1	0	0		0.9857026315176095	1.0	false	0	GSTM1	0	0.0
0.0	0.0	0.0	0.0	2		0	2	2	true	false		KLF1	97.0	0	2	0	0		0.9888818963708831	1.0	false	0	KLF1	0	0.5079365079365079
2.79108e+16	1.38237e+16	0.35828460038986354	0.21739130434782608	25		8	25	12	true	false		SDC2	7991304347826080	0	25	13	2		0.9919819126867585	1.0	false	0	SDC2	15605209	0.13491480611045828
2852013057671380	4268476666730310	0.35062953071346814	0.0967270601987142	59		8	59	30	true	false		PTK2B	4.81017e+16	0	59	29	0		0.9924480805538074	1.0	false	0	PTK2B	39302927	0.07462371826976302
514689880304679	0.7417579061316034	0.19429175475687102	0.13636363636363635	11		10	11	8	true	false		HNF4A	669090909090909	0	11	3	0		0.9906253641936461	1.0	false	0	HNF4A	7890042	0.186135093956323
2998911860718170	51679697922811	0.33345428156748913	0.08802177858439202	62		9	62	22	true	false		PTPN6	4.07931e+16	0	62	40	4		0.991977251008088	1.0	false	0	PTPN6	47405221	0.07258559332433427
3115342763873770	1.55795e+16	0.32099196646873907	0.06368011847463902	79		9	79	60	true	false		ESR1	4254054054054050	0	79	19	5		0.9931892874624153	1.0	false	0	ESR1	118644872	0.055941316810882026
3.69967e+16	0.0032665552007138895	0.27029411764705885	0.21428571428571427	7		9	7	4	true	false		PRKCI	9214285714285710	0	7	3	0		0.9906766426590214	1.0	false	0	PRKCI	80660	0.2440318302387268
2.94777e+16	0.6646658768011341	0.33923957179771136	0.1746031746031746	28		8	28	12	true	false		RET	7864285714285710	0	28	16	0		0.9921310864042141	1.0	false	0	RET	8632689	0.1293468045112782
3.91839e+16	6.35703e+11	0.25520688697584004	0.4166666666666667	4		9	4	3	true	false		FGF1	156.0	0	4	1	0		0.9905507773349183	1.0	false	0	FGF1	43754	0.4431818181818182
3.91839e+16	6.35703e+11	0.25520688697584004	0.4166666666666667	4		9	4	3	true	false		FGF17	156.0	0	4	1	0		0.9905507773349183	1.0	false	0	FGF17	43754	0.4431818181818182
4787812840043520	0.024658507591489232	0.2088636363636364	0.0	5		10	5	4	true	false		HIPK2	64.8	0	5	1	0		0.9899587441437662	1.0	false	0	HIPK2	149429	0.24633204633204633
5443960826985850	0.01813815315890617	0.18368978612832298	0.15147783251231528	29		11	29	28	true	false		STAT5A	5648275862068960	0	29	1	0		0.9913619094235835	1.0	false	0	STAT5A	177346	0.11816476698889049
3748639825897710	1.57075e+16	0.26676342525399127	0.08441558441558442	23		9	23	17	true	false		TCF7L2	4109090909090900	0	23	6	1		0.9912034123487867	1.0	false	0	TCF7L2	14135977	0.09213483146067415
2569096844396080	2329817916955400	0.3892418466751376	0.047203565375682634	186		8	186	75	false	false		MAPK3	3.58156e+16	0	186	111	7		0.9945318509195162	1.0	false	0	MAPK3	216944165	0.03817703184000191
279651795429815	2.51084e+16	0.3575875486381323	0.12855414398064124	62		8	62	21	true	false		JAK1	5036206896551720	0	62	41	4		0.992406125445773	1.0	false	0	JAK1	28108392	0.07808072707832131
3.91839e+16	6.35703e+11	0.25520688697584004	0.4166666666666667	4		9	4	3	true	false		FGF23	156.0	0	4	1	0		0.9905507773349183	1.0	false	0	FGF23	43754	0.4431818181818182
3.91839e+16	0.006560743224053392	0.25520688697584004	0.32142857142857145	8		9	8	7	true	false		BTK	93.25	0	8	1	0		0.9903969419387921	1.0	false	0	BTK	261214	0.2702898550724638
3.9086e+16	0.009394762844453992	0.25584632516703787	0.14285714285714285	7		9	7	5	true	false		FGF2	6757142857142850	0	7	2	0		0.9902337831853251	1.0	false	0	FGF2	167151	0.21292947558770345
4112078346028290	0.02484557088986718	0.2431860280497486	0.14102564102564102	13		10	13	12	true	false		VAV3	6176923076923070	0	13	1	0		0.990718597767056	1.0	false	0	VAV3	264168	0.16257357418307286
4447225244831330	0.0739358461843155	0.22485931000734033	0.047619047619047616	7		10	7	5	true	false		JUP	3.58571e+16	0	7	2	0		0.9892315222711698	1.0	false	0	JUP	683069	0.19254658385093168
3176278563656140	1.28097e+16	0.31483384720794794	0.10897435897435898	40		9	40	25	true	false		KIT	50575	0	40	15	0		0.9916789035731767	1.0	false	0	KIT	14644748	0.09815175097276264
3.91839e+16	6.35703e+11	0.25520688697584004	0.4166666666666667	4		9	4	3	true	false		FGF12	156.0	0	4	1	0		0.9905507773349183	1.0	false	0	FGF12	43754	0.4431818181818182
3015233949945590	0.39624531744635527	0.33164922410682063	0.15846153846153846	28		9	28	12	true	false		FGFR4	6661538461538460	0	28	16	2		0.9916462718224832	1.0	false	0	FGFR4	5152576	0.12483763890893347
3.91839e+16	6.35703e+11	0.25520688697584004	0.4166666666666667	4		9	4	3	true	false		FGF11	156.0	0	4	1	0		0.9905507773349183	1.0	false	0	FGF11	43754	0.4431818181818182
3014145810663760	4.37545e+16	0.33176895306859205	0.10448717948717949	40		8	40	20	true	false		PTEN	58.25	0	40	20	0		0.9927137962380254	1.0	false	0	PTEN	41125064	0.08370503597122302
3.91839e+16	6.35703e+11	0.25520688697584004	0.4166666666666667	4		9	4	3	true	false		FGF16	156.0	0	4	1	0		0.9905507773349183	1.0	false	0	FGF16	43754	0.4431818181818182
4206746463547330	0.006563293080690757	0.23771339886187276	0.1043956043956044	14		10	14	13	true	false		RASA1	4.43571e+16	0	14	1	0		0.9900473160385055	1.0	false	0	RASA1	110156	0.14987893462469734
3.61371e+16	0.9855330342050551	0.2767238783498946	0.1695906432748538	19		9	19	12	true	false		PPARG	6657894736842100	0	19	7	0		0.9918840174346781	1.0	false	0	PPARG	6014638	0.11623191077518666
2.7889e+16	341119182759421	0.35856418259851736	0.1592741935483871	34		8	34	17	true	false		MET	7471875	0	34	17	2		0.992443418875137	1.0	false	0	MET	37272812	0.11248117469879518
3.65832e+16	0.533471229732563	0.2733491969066032	0.26785714285714285	8		9	8	5	true	false		FGF7	110.25	0	8	3	0		0.9912686758501738	1.0	false	0	FGF7	4057915	0.23504273504273504
3.84766e+16	0.22651743521100648	0.2598981900452489	0.032679738562091505	18		9	18	15	true	false		ABL1	44.0	0	18	3	0		0.990863109805841	1.0	false	0	ABL1	2743069	0.11139528275078148
3.42002e+16	0.9416425439111681	0.2923958001909004	0.11605937921727395	39		9	39	27	true	false		CHUK	4.87436e+16	0	39	12	0		0.9922243199776238	1.0	false	0	CHUK	10299047	0.08026021205592869
3.40914e+16	7231441136480840	0.2933290775614427	0.08708708708708708	39		7	39	24	true	false		IKBKB	4.20541e+16	0	39	15	2		0.9918234156119617	1.0	false	0	IKBKB	51829513	0.07692307692307693
4112078346028290	1.79039e+12	0.2431860280497486	0.3	5		10	5	4	true	false		RPS6KA3	120.4	0	5	1	0		0.9903130317227233	1.0	false	0	RPS6KA3	4780	0.3852564102564103
3.75952e+16	1.09466e+16	0.26599131693198264	0.05555555555555555	10		9	10	6	true	false		SGK1	52.7	0	10	4	0		0.990718597767056	1.0	false	0	SGK1	5647263	0.13909574468085106
4206746463547330	4.16356e+12	0.23771339886187276	0.2857142857142857	7		10	7	6	true	false		HGS	6742857142857140	0	7	1	0		0.9898608488916859	1.0	false	0	HGS	25695	0.24608967674661106
3087051142546240	0.11541727160570098	0.3239337328163553	0.19298245614035087	21		9	21	12	true	false		FGFR3	7573684210526310	0	21	9	2		0.9913432627089014	1.0	false	0	FGFR3	2824473	0.15723820986978881
576822633297062	0.0012388205001353063	0.1733635163176759	0.3333333333333333	6		10	6	5	true	false		TGFBR2	5.06667e+16	0	6	1	0		0.9895438547420926	1.0	false	0	TGFBR2	18030	0.23598130841121495
2.58107e+16	3.32307e+16	0.3874367622259697	0.07894736842105263	57		8	57	7	true	false		PPP2CA	4610526315789470	0	57	50	0		0.9928629699554811	1.0	false	0	PPP2CA	30235379	0.06513095770587943
4883569096844390	0.002974467028036437	0.20476827094474154	0.23333333333333334	6		10	6	5	true	false		MYLK	1.05667e+16	0	6	1	0		0.9905414539775774	1.0	false	0	MYLK	47801	0.30491329479768786
3.91839e+16	6.35703e+11	0.25520688697584004	0.4166666666666667	4		9	4	3	true	false		FGF18	156.0	0	4	1	0		0.9905507773349183	1.0	false	0	FGF18	43754	0.4431818181818182
3.78781e+16	0.001954974574781556	0.26400459638035045	0.05	5		9	5	4	true	false		MAP3K2	65.2	0	5	1	0		0.9897816003542876	1.0	false	0	MAP3K2	47267	0.24846153846153846
3.38629e+16	0.5607736667645771	0.2953084832904884	0.1523809523809524	21		9	21	15	true	false		ITGB2	6138095238095230	0	21	6	0		0.9919352959000537	1.0	false	0	ITGB2	5367306	0.10231337944192702
3134929270946680	1.34339e+16	0.31898646303366884	0.16137566137566137	30		8	30	14	true	false		RXRA	6567857142857140	0	30	16	2		0.9922989068363517	1.0	false	0	RXRA	13466221	0.10214396800710954
3.91839e+16	6.35703e+11	0.25520688697584004	0.45	5		9	5	4	true	false		FGF8	136.8	0	5	1	0		0.990718597767056	1.0	false	0	FGF8	43754	0.3648
4206746463547330	0.0024699455837894502	0.23771339886187276	0.07777777777777778	10		10	10	9	true	false		PDGFD	56.5	0	10	1	0		0.9899354357504137	1.0	false	0	PDGFD	66584	0.1965034965034965
279651795429815	8581055554000920	0.3575875486381323	0.07307692307692308	68		8	68	20	true	false		CREBBP	4630769230769230	0	68	48	3		0.9935249283266904	1.0	false	0	CREBBP	84090637	0.055223058564347345
4.05985e+16	0.6385048586208651	0.24631466094880727	0.1527777777777778	10		9	10	7	true	false		NR1H3	5844444444444440	0	10	3	1		0.9903176934013939	1.0	false	0	NR1H3	3972274	0.18672346467873624
3.89227e+16	0.05646194613524002	0.2569192060385798	0.21428571428571427	8		9	8	5	true	false		TCF7	51125	0	8	3	0		0.9900146842878121	1.0	false	0	TCF7	486173	0.18432971014492755
409031556039173	0.019379972300582932	0.24447991487097634	0.21428571428571427	8		10	8	6	true	false		HNF1A	95375	0	8	2	0		0.9907139360883854	1.0	false	0	HNF1A	426916	0.2613013698630137
5443960826985850	0.02400839153160688	0.18368978612832298	0.15211640211640212	28		11	28	27	true	false		FOXO4	6.15357e+16	0	28	1	0		0.991594993357108	1.0	false	0	FOXO4	241338	0.12307142857142857
3.25571e+16	507302859469949	0.30715240641711233	0.07429378531073447	63		8	63	35	true	false		SMAD4	36.5	0	63	28	3		0.9922429666923059	1.0	false	0	SMAD4	56398908	0.06057585825027686
3.91839e+16	0.5403850173698465	0.25520688697584004	0.12121212121212122	13		9	13	11	true	false		VDR	5.50833e+16	0	13	2	1		0.9907698762324313	1.0	false	0	VDR	4658969	0.14824797843665768
2.72688e+16	1.15222e+16	0.36671987230646447	0.15591397849462366	35		8	35	18	true	false		CSF2	6754838709677410	0	35	17	4		0.9925599608418991	1.0	false	0	CSF2	101528555	0.09700593251761216
4675734494015230	0.00785048930645327	0.21387014195950663	0.14285714285714285	7		10	7	5	true	false		ARNT	6.01429e+16	0	7	2	0		0.9902151364706432	1.0	false	0	ARNT	69648	0.21428571428571427
3.46246e+16	1.33455e+16	0.28881206788183533	0.09291521486643438	45		9	45	28	true	false		SMAD2	4.05952e+16	0	45	17	3		0.9917814605039275	1.0	false	0	SMAD2	18475385	0.07499339846844467
3.91948e+16	0.01775157112022709	0.25513603553581343	0.19166666666666668	16		9	16	15	true	false		MEF2C	72.0	0	16	1	0		0.9914737897116752	1.0	false	0	MEF2C	364381	0.1480195473251029
3.7247e+16	0.43223990322405564	0.2684779433245691	0.11471861471861472	23		8	23	15	true	false		CCNE1	4095454545454540	0	23	8	1		0.9911241638113885	1.0	false	0	CCNE1	3846839	0.0945832458534537
3122959738846570	7391163448142270	0.3202090592334495	0.06171679197994987	60		8	60	39	true	false		CSK	3292982456140350	0	60	21	3		0.9918840174346781	1.0	false	0	CSK	97216516	0.060544151506307355
4.68009e+16	0.05200037870216316	0.2136712392466868	0.1	6		9	6	4	true	false		KAT2B	4.63333e+16	0	6	2	0		0.9897676153182762	1.0	false	0	KAT2B	1030550	0.21495327102803738
3878128400435250	0.035374935300101454	0.2578563411896745	0.21691176470588236	18		9	18	16	true	false		ELK1	78.0	0	18	2	1		0.9911754422767639	1.0	false	0	ELK1	526560	0.17687074829931973
4112078346028290	0.0035179755659231395	0.2431860280497486	0.05	5		10	5	4	true	false		SRA1	38.0	0	5	1	0		0.9891336270190896	1.0	false	0	SRA1	51018	0.24444444444444444
4245919477693140	0.10676802433555369	0.23552024602767813	0.1619047619047619	16		8	16	15	true	false		NR4A1	6953333333333330	0	16	1	1		0.9912267207421392	1.0	false	0	NR4A1	1293926	0.1589626239511823
2.65724e+16	6.98688e+16	0.37633087633087636	0.08936936936936937	79		8	79	22	true	false		LCK	4446666666666660	0	79	57	4		0.9930634221383121	1.0	false	0	LCK	56702500	0.059473449352967424
3.70947e+16	0.007528031113727584	0.26958052214725725	0.17857142857142858	8		9	8	6	true	false		EPOR	75.75	0	8	2	0		0.9905787474069412	1.0	false	0	EPOR	134737	0.2038409703504043
3.59739e+16	2245909663547480	0.2779794313369631	0.08187134502923976	19		9	19	11	true	false		TFAP2A	508421052631579	0	19	8	0		0.9915576999277439	1.0	false	0	TFAP2A	17745712	0.09859443931466091
4247007616974970	0.311378117462356	0.23545990263899566	0.15441176470588236	17		8	17	16	true	false		CCND2	7082352941176470	0	17	1	0		0.9916183017504603	1.0	false	0	CCND2	4884651	0.13416675968300035
3764961915125130	1.52545e+16	0.265606936416185	0.08496732026143791	20		9	20	15	true	false		PPARD	2172222222222220	0	20	5	2		0.9897349835675826	1.0	false	0	PPARD	10956784	0.09817351598173515
4635473340587590	0.0011439050045702753	0.2157276995305164	0.09722222222222222	9		10	9	8	true	false		NCOA2	4477777777777770	0	9	1	0		0.9899167890357318	1.0	false	0	NCOA2	17170	0.1924001924001924
3.79108e+16	0.17751445024429016	0.2637772675086108	0.1948529411764706	17		9	17	15	true	false		IL1B	7082352941176470	0	17	2	0		0.9915343915343916	1.0	false	0	IL1B	2270715	0.13702690378476973
2.92165e+16	3875950715827950	0.3422718808193668	0.03206130747575853	146		8	146	96	true	false		JUN	2752517985611510	0	146	50	7		0.9936181619001001	1.0	false	0	JUN	279361562	0.03524070203991049
3.38955e+16	4219955969877860	0.295024077046549	0.061770623742454726	74		9	74	44	true	false		SMAD3	3823943661971830	0	74	30	3		0.9927743980607416	1.0	false	0	SMAD3	50978830	0.056028251621163934
4.10664e+16	0.007565290599953762	0.24350821409644938	0.05	6		10	6	4	true	false		KLF5	56.0	0	6	2	1		0.9897349835675826	1.0	false	0	KLF5	71755	0.26255924170616113
4912948857453750	2.24799e+16	0.2035437430786268	0.06578947368421052	20		10	20	18	true	false		IRF1	40.05	0	20	2	0		0.9910355919166492	1.0	false	0	IRF1	13790420	0.09533492822966508
4065288356909680	1.51622e+16	0.2459850107066381	0.08791208791208792	14		9	14	8	true	false		RBPJ	2.84286e+16	0	14	6	0		0.9897909237116286	1.0	false	0	RBPJ	11851316	0.13661581137309292
590968443960827	0.5511802778296282	0.16921377278585895	0.1213235294117647	17		11	17	16	true	false		IFNB1	5494117647058820	0	17	1	0		0.9911707805980934	1.0	false	0	IFNB1	3341840	0.12404961984793918
3764961915125130	0.22831108786106177	0.265606936416185	0.15073529411764705	17		9	17	15	true	false		EDN1	5.67059e+16	0	17	2	0		0.9912593524928327	1.0	false	0	EDN1	2440613	0.12078264141477486
3689880304678990	3007431731247650	0.2710115010321439	0.018421052631578946	20		8	20	7	true	false		YY1	23.35	0	20	13	0		0.9901685196839383	1.0	false	0	YY1	29462748	0.08407407407407408
2.83351e+16	447008105566473	0.35291858678955457	0.15098722415795587	45		8	45	19	true	false		IL2RA	5.74762e+16	0	45	26	3		0.9925972542712631	1.0	false	0	IL2RA	41730324	0.0835063676633444
3.49075e+16	0.21749397687592892	0.28647132169576056	0.15359477124183007	18		8	18	7	true	false		TRIM28	7138888888888880	0	18	11	0		0.9920098827587815	1.0	false	0	TRIM28	2479797	0.12099811676082863
4244831338411310	0.0	0.23558062035375546	0.3333333333333333	4		8	4	3	true	false		TFDP2	39.0	0	4	1	0		0.9886255040440063	1.0	false	0	TFDP2	0	0.34513274336283184
4.2481e+16	0.44817692271681386	0.23539959016393444	0.12108262108262108	28		8	28	27	true	false		CCND3	542962962962963	0	28	1	1		0.9915483765704031	1.0	false	0	CCND3	6363745	0.1069471838702608
3.63765e+16	844742831394235	0.27490278193239603	0.05051421657592257	60		9	60	54	true	false		NR3C1	423448275862069	0	60	6	2		0.9930634221383121	1.0	false	0	NR3C1	74994711	0.057104758339961634
3.03482e+16	3.23183e+16	0.32950878451057725	0.059506531204644414	53		8	53	28	true	false		MDM2	4.09434e+16	0	53	25	0		0.9925972542712631	1.0	false	0	MDM2	31479338	0.06202328382175833
[truncated: 951 more rows]

## Sheet: S8
name	Indegree	Outdegree	MDS-V	MDS	MSS	ProbabilityInMSS	control category	Classification	log2fc	AverageShortestPathLength	ControlCentrality	NeighborhoodConnectivity	Stress	Th-drug	DRUG	DEG
[truncated: 937 more rows]

[truncated: 9 more sheets: S9, S10, S11, S12, S13, S14, S15, S16, S17]
